# Supplementary material for: Post-transcriptional regulatory feedback encodes JAK-STAT signal memory of interferon stimulation
Source: Front Immunol. 2022 Sep 27;13:947213. doi: 10.3389/fimmu.2022.947213 (PMC9552616; doi:10.3389/fimmu.2022.947213)
Supplement: Supplementary file 2 [file Table_1.xlsx]

## Sheet: Figure 1B continuous
-32	45.3099	34.6	48.878	59.869	20.3471	21.9692	29.752	21.4737	39.2931	51.2941	26.6404	23.5315	21.3269	41.1961	28.9899	34.2762	21.8022	37.5214	61.3	35.7212	32.993		20.9915	43.5192	34.6455	19.8374	20.3725	18.2619	23.4307	65.2555	30.3154	43.1866	43.0333	25.1748	27	37.4882	76.8868	48.8843	36.5328		48.6545	27.7692	32.7594	37.36	36.7425	34.1538	23.474	29.1368	22.6211
-24	43.6757	30.8173	55.0857	39.9681	20.9561	20.5714	26.192	22.5986	38.2783	52	34.0901	23.6636	22.3137	42.7212	24.7957	32.1782	25.8222	47.9925	66.1818	28.3925	27.0638		20.8362	42.6147	26.3529	19.6311	25.785	18.7008	24.0851	65.3	30.5197	42.8058	47.6225	23.5282	27.9333	31.9524	64.9	46.5785	37.3652		49	29.2556	31.4961	37.6094	34.3187	30.4624	23.3231	28.0496	21.4309
-16	37.7684	39.3208	60.3478	36.8427	23.4444	19.9771	27.8926	23.7448	39.3153	41.82	29.5495	24.3679	23.0708	35.5943	24.0851	31.3077	26.5165	39.058	61.624	26.4151	29.1172		22.2787	34.9722	24.099	20.4462	28.785	17.2362	23.1888	66.2782	32.4173	41.781	43.9013	23.6026	26.1944	38.0341	65.9316	45.7983	34.1882		42.9818	29.5	37.0545	36.1032	35.1925	29.9667	24.2574	30.0177	20.3179
-8	50.8721	32.1681	61.4051	36.382	21.7833	20.5547	28.4094	23.2083	37.8	41.78	28.5172	21.6449	21.1524	38.4151	23.4889	38.4327	22.0753	31.8429	58.8492	25.4608	28.0851		22.686	37.9646	23.0098	19.9612	24.1122	17.622	23.2208	62.5507	34.376	42.791	50.4133	22.274	25.9908	38.1243	48.8496	46.2419	34.9773		44.4259	29.9549	43.6133	33.7805	32.7378	30.5	23.1859	31.0084	21.8135
0	59.1053	40.3107	54.3929	36.3523	22.4754	20.203	31.9919	24.6757	36.6293	38.297	33.876	28.0495	22.2613	40.9279	22.7789	31.8596	19.7701	31.3308	62.5891	27.0192	23.3099		21.96	40.4628	22.6168	20.746	20.8119	17.0781	25.761	63.1765	35.112	43.875	48.0265	23.5584	25.5963	39.6573	56.875	49.1818	33.5		43.8627	26.4732	41.0638	39.1936	33.2654	27.4674	24.6313	41.5849	22.1237
8	50.5294	49.6939	58.6667	33.5435	21.1083	18.32	27.76	22.9021	36.4237	34.0825	33.4017	27.1351	22.7304	33.6348	23.6224	39.6477	23.0778	34.2239	60.9621	25.789	34.6277		21.9528	37.216	24.2804	21.8032	20.7379	18.1653	24.2468	64.9786	37.5	44.3456	52.8235	25.9801	27.3679	36.8953	54.1061	49.1583	29.1224		51.7907	26.6992	36.0435	41.675	33.3497	25.6882	22.5673	42.0439	23.0928
16	40.9579	44.4082	57.871	33.8571	21.5897	19.8819	30.728	33.4015	33.4333	33.6768	31.2562	28.156	27.1058	32.1724	21.93	32.8586	19.3131	33.3881	54.3333	25.0183	29.8209		29.1518	32.9008	19.8087	20.6905	20.3241	16.584	26.2531	61.3946	39.121	43.0362	57.0333	26.0068	28.8505	44.1618	63.4603	49.9153	25.0918		44.8649	27.4567	42.5572	37.5366	34.6994	26.8313	24.7857	36.7069	22.5545
24	56.8	34.5463	59.4048	34.2857	20.2314	19.8819	36.1636	36.4276	37.5854	32.8431	33.4677	23.9817	27	27.4545	23.9798	29.2255	19.3263	30.8382	54	25.0094	27.8321		30.2743	29.3562	24.2321	22.2598	19.6239	17.2692	24.8375	59.2222	36.7165	39.7556	50.6424	26.2857	31.5638	51.0989	51.7769	47.5431	29.3368		42.7609	26.2578	35.425	32.9524	34.5269	25.3837	21.772	40.2719	23.5891
32	51.3131	28.1518	53.6627	32.8163	20.5333	19.1846	35	36.6984	34.9752	29.9333	41.7845	27.7759	25.7048	28	23.1019	28.466	18.4141	29.2246	56.1732	26.1818	26.4214		31.381	27.1204	24.7692	22.5878	18.7658	16.4923	23.0127	61.6786	40.5547	40.1533	49.0987	26.8514	28.932	54.768	44.9771	42.8018	29.5979		40.8077	30.7888	34.5656	33.7698	33.2048	25.0889	22.9444	40.6063	23.803
40	42.3158	31.9823	49.8936	30.902	20.0082	19.125	44.3409	31.241	35.8413	26.99	27.7377	24.7167	26.18	23.5556	20.3333	31.3113	16.8763	29.7571	51.8047	24.8224	26.806		28.6132	20.6356	22.0796	25.8268	18.1455	16.7619	23.4636	57.3643	35.9549	40.7868	46.755	24.0743	28.9619	48.022	58.1032	41.7838	32.2371		45.6667	25.0091	33.3966	33.2598	32.7719	24.8901	22.3568	45.6106	22.0936
48	34.3366	31.4483	43.4902	34.1287	20.7521	20.4091	43.9659	31.587	35.8667	26.3469	30.6555	22.9492	27.1616	21.5888	22.2115	27.8679	18.78	29.0147	51.031	24.1835	27.5571		29.3019	19.6694	21.0642	23.9771	19.687	16.6357	22.9427	54.5643	37.6508	38.4225	47.32	24.66	33.4433	34.2048	68.5254	47.4054	29.8447		41.4848	29.1066	32.775	33.7795	33.0769	27.2841	23.68	40.1391	22.522
56	35.3922	32.9091	48.7683	35.0485	21.992	21.2462	41.5294	32.8171	36.4407	25.8283	30.6923	26.6121	33	21	24.835	25.8155	22.3488	31.6296	53.3047	26.7207	33.6947		36.7257	20.1681	24.9823	27.9462	21.0707	17.5669	22.987	54.8705	37.5338	41.4214	45.2434	24.6818	41.3293	31.3333	68.4524	54.0541	37.3068		47.352	28	34.4483	37.3701	35.9205	27.2727	24.1144	39.8448	22.7711
64	46.7609	31.3983	47.3684	46.2021	25.4567	26.0775	46.1618	34.2651	48.3413	33.27	36.9422	32.5405	37.0762	25.8824	30.6321	29.7905	28.5909	33.3796	59.68	33.6182	38.365		38.6637	25.2174	29.8051	32.5639	28.5979	19.1385	26.3893	65.3603	46.186	49.2308	45.0261	28.0276	36.3535	34.497	66.2923	70.9913	37.5814		63.7636	33.0948	45.7105	42.9661	44.7401	39.8737	31.2843	40.2793	29.2976
72	48.8953	38.3884	50.9205	51.299	32.562	43.1231	42.6957	38.7347	58.7951	46.4433	51.0965	43.0278	43.9596	32.0476	42.7477	38.6699	38.1809	40.0511	79.568	47.9074	53.6308		45.4737	30.0862	42.6475	43.5115	40.703	25.7266	34.8507	86.9545	57.1181	65.0657	48.4437	33.4503	43.7619	43.3333	73.4052	110.463	37.3587		106.75	41.8984	67.8103	52.6552	61.6271	53.125	37.4767	47.6364	38.8039
80	64.4762	46.5905	59.7596	70.383	40.4132	57.2331	46.1979	37.0842	85.6429	62.9615	71.6475	55.4248	60.396	43.8224	65.8532	52.1923	50.9348	53.0567	102.74	69.0177	74.291		61.009	39.8718	61.744	55.8462	53.2075	33.5873	48.6207	108.824	84.0538	90.0719	50.745	45.0779	40.7677	52.3064	87.8264	156.509	48.9022		158.286	54.2576	84.8333	69.7705	80.7288	67.604	47.6059	45.8889	54.0529
88	64.5784	67.3761	66.9712	91.0099	54.4603	63.9077	64.5313	55.5567	105.595	82.9474	80.5086	79.5776	72.1414	59.7364	75.6903	70.4038	63.1961	67.6277	123.794	90.3396	75.4122		69.2143	54.188	73.264	67.2707	67.125	41.04	56.7123	127.774	105.791	118.578	52.34	53.8322	41.9362	65.3706	112.756	189.688	56.7423		210.058	66.3139	96.0796	99.096	103.601	84.0707	56.9133	64.0776	73.3786
96	99.0952	85.1356	79.8529	116.163	64.1328	66.3053	88.6216	68.4653	119.173	97.0761	90.1441	91.4393	60.1613	76.9429	88.8807	93.2136	66.5192	82.1079	157.102	110.897	82.5349		57.3	67.3451	88.7459	74.3139	71.1261	50.1024	65.8483	163.278	110.031	145.87	59.8919	60.6623	45.7525	82.2959	140.046	200.061	58.3371		238.724	77.8209	112.5	117.483	121	96.3	63.064	75.4019	87.4384
104	105.712	106.783	87.4943	130.418	72.4286	74.9847	99.2174	70.451	130.392	103.051	91.3818	98.6174	75.3636	79.5577	99.8036	108.578	70.4022	94.7391	192.654	109.275	85.9375		78.4348	75.4407	97.3967	76.1111	66.4242	51.3609	71.9781	199.993	119.267	176.107	67.0629	68.8231	44.2651	101.172	149.608	202.052	65.1789		246.887	85.7519	119.689	137.083	139.213	95.6	72.2551	77.6071	91.1765
112	108.117	121.063	84.1014	143.896	82.8189	76.9259	101.607	77.1923	137.468	100.547	94.2951	102.466	89.4196	83.8381	101.89	116.583	59.7286	103.489	207.252	111.225	89.9333		95.2602	76.8198	95.7119	71.8963	55.3537	55.2593	80.0896	214.35	143.276	193.817	76.8649	70.4726	64.8381	113.36	144.786	203.8	57.6186		244.836	88.8333	121.242	152.317	145.806	100.489	77.6029	80.7895	97.6488
120	113.938	107.068	92.3299	138.313	85.1628	76.781	109.931	80.1635	141.016	93.48	95.1849	100.648	96.4474	80.1333	103.049	101.084	77.8293	103.964	212.388	118.523	86.1333		99.0698	75.3652	101.276	76.2029	78.268	61.5652	82.7273	220.282	150.585	197.614	84.7632	72.4894	74	130.036	147.452	206.645	49.7917		245.845	81	115.961	153.552	144.183	100.854	82.5025	89.6723	94.5625
128	106.878	111.824	93.7212	138.979	91.1575	78.1642	108.383	81.4592	130.496	93.4216	88.1282	85.2381	89.2931	78.0642	96.0686	105.845	88.1222	103.31	217.464	112.366	89.7704		97.9344	75.547	99.4867	77.0935	90	71.7348	83.8779	224.252	148.984	203.807	88.8591	77.0916	78.6396	138.598	83.8426	207.595	65.2255		247.814	79.5414	113.853	149.116	140.05	92.7253	84.3366	96.0323	91.7895
136	108.509	104.75	96.8103	141.608	89.3858	78.9197	106.623	79.0306	127.992	87.9082	94.3109	86.5496	92.6207	72.4071	92.2762	108.426	83.1818	106.642	217.323	110.216	88.9007		91	66.6429	90.5678	77.471	86.3429	69.9338	86.5532	220.971	141.748	206.447	92.8493	72.3987	85.8246	148.159	76.79	198.861	62.566		249.227	79.4265	110.375	162.015	130.735	84.5	82.8571	93.5	90
144	90.58	94.6846	110.16	150.485	86.8203	75.3885	109.026	75.5347	135.593	90.68	85.7931	89.839	90	71.9464	93.2353	91.5392	84.086	110.827	212.584	111.646	92.3143		92.5854	65.189	96.8468	74.2446	89.789	73.1825	88.7133	214.565	142.851	206.722	92.5764	68.1818	88.9224	151.145	61.4189	195.376	65.3889		246.815	72.7727	106.924	168.444	129.033	85.5769	80.3671	94.5656	84.4739
152	101.686	97.1654	98.1017	137.576	87.1563	74.194	108	74.2115	128.574	91.198	88.161	90.0098	82.8679	65.5263	91.7368	93.604	88.6875	110.863	197.431	110.963	91.9143		86.1157	66.4531	92.3933	71.338	91.5727	75.8029	90.6759	193.336	134.086	209.689	94.0069	69.6458	72.8286	146.157	189.92	192.832	65.5566		240.395	70.3212	106.27	177.638	125.842	75.6535	79.7659	90.1349	85.467
160	94.4865	96.0643	88.4	132.309	83.8855	75.2786	100.256	60.9802	127.468	87.798	86.082	88.1481	85.2342	67.4474	92.6404	87.7076	68.5309	107.955	185.059	112.933	94.9023		87.4297	59.5969	91.4648	65.4357	63.8587	74.7447	92.4481	185.685	128.742	211.24	101.737	67.9865	70.4854	142.97	190.169	192.282	61.2411		237.018	62.0076	101.278	159.341	126.431	70.4299	73.271	82.7158	82.2465
168	87.8929	88.637	103.407	133.078	80.1298	65.837	98.3605	62.8598	132.154	89.64	77.314	81.5446	89.7458	66.7328	90.8641	80.1028	69.4186	110.34	87.9809	105.673	87.8298		92.5703	60.937	89.3621	67.3944	60.2065	72.3188	51.6404	92.0721	128.145	218.707	107.563	66.9026	65.7981	136.321	179	187.409	57.5238		240.556	60.4545	99.0078	165.853	121.823	70.3211	74.6857	76.4158	79.8868
176	92.8649	88.4863	104.537	132.455	77.5118	63.6015	89.6	62.3619	132.82	82.7228	81.4252	84.3966	85.3305	64.8261	82.1058	74.2157	83.2935	104.383	79.8791	100.09	84.5764		89.7218	58.704	84.5128	63.1241	82.2376	66.9565	47.6228	81.9537	122.984	209.721	113.14	65.2671	60.1068	131.788	171.819	181.763	66.7544		241.571	58.9275	93.5271	157.598	123.16	69.8037	70.7129	75.8859	77.2028
184	75.9327	82.9333	105.569	124.064	73.2677	62.4307	85.3976	62.9903	123.746	78.6923	79.1769	82.0439	87.1429	63.9043	78.5596	65.2524	52.3939	101.358	104	89.7589	73.3043		93.4419	59.0887	80.1186	63.269	52.9398	60.9781	75.2027	115.845	124.347	209.581	111.282	65.5067	65.9429	134.766	171.935	168.395	64.7304		240.908	57.5075	94.3946	144.588	113.778	66.1038	67.4087	73.3081	74.3163
192	72.339	78.4468	103.316	122.982	72.2901	58.4604	84.1412	62.5243	107.353	73.3939	75.6977	85.1864	83.5133	63.8879	75.7778	65.1982	58.2237	98.8133	124.667	91.5893	74.3704		91.4922	55.9841	79.175	55.6549	54.8791	60.5912	112.442	111.423	119.016	211.189	106.732	60.9533	54.6392	125.781	162.198	164.951	59.0442		242.324	60.5109	92.9225	140.647	113.023	66.5865	64.6732	73.5161	73.2523
200	73.975	77.0432	99.8603	118.914	68.203	50.1014	76.3111	61.1471	113.136	71.6566	71.6385	83.1171	83.4483	62.7632	77.6071	64.7478	54.8125	98.3856	69.4324	90.2091	80.365		91.25	53.8	79.2797	55.3916	52.0306	56.7226	51.3636	72.8824	116.033	205.159	111.545	61.3291	55.2451	121.424	143.681	170.712	57.3482		237.184	56.7626	86.6667	133.096	108.989	65.63	63.0196	70.6063	71.5121
208	62.932	74.2937	90.7929	109.635	62.4065	42.9412	81.6957	60.5429	107.574	64.41	68.542	81.2328	81.822	67.3761	77.9057	55.4815	49.9744	89.4079	89.1509	85.2569	83.4571		85.5476	56.9024	80.4561	49.7431	50.1512	62.3453	48.3016	87.8793	114.111	201.843	110.752	59.3741	61.1226	117.695	156.485	165.774	51.4554		240.673	53.1479	89.8538	127.278	105.114	64.3173	58.2524	69.0574	71.4476
216	59.2237	69.8392	87.7211	104.486	61.0317	42.5407	82.1954	58.7736	102.262	67.6	63.4733	77.6897	75.1739	62.3559	75.1346	56.9115	49.1169	89.6623	122.844	86.219	73.2748		80.5902	54.0081	75.1356	50.1172	41.2442	60.8794	48.9211	105.781	117.91	187.253	106.101	56.0645	64.2414	114.094	144.883	159.336	47.4955		216.557	52.6087	85.1278	118.523	99.827	61.6893	57.8462	63.9141	65.7915
224	81.1765	66.4762	85.3553	97.8807	58	41.1655	80.1379	56.3645	94.7879	62.3333	61.6667	76.9402	72.3333	60.6034	73.7048	56.0603	59.08	86.7756	161.288	80.5048	74.219		76.984	53.3171	72.8807	49.1769	58.5814	58.5	95.31	155.157	110.452	189.058	104.264	55.6948	66.6496	109.894	141.316	150.27	52.7196		200.69	49.9708	78.9156	126.287	95.3979	58.3868	55.8894	60.6615	64.8294
232	69.1481	61.8671	82.1056	95.2696	55.1221	41.4203	76.7363	53.5189	97.0376	60.6667	58.8217	73.9407	63.8167	59.6083	65.4206	53.6923	66.95	84.3205	132.836	76.2155	59.4385		68.4436	52.4462	64.7692	48.0473	63.3407	56.4113	89.8182	110.846	106.713	183.344	101.197	54.8125	52.7757	107.218	144.072	145.414	42.22		213.46	49.0929	74.7651	118.231	92.0681	53.934	52.6462	59.8154	62.8358
240	75.9688	59.3497	80.3406	89.9823	54.5263	41.3333	76.1954	52.1132	88.4657	62.03	57.2121	74.087	65.1897	52.8034	64.2404	51.4188	60.5059	79.4052	118.765	74.3281	51.5726		66.3871	45.9134	65.1858	46.8421	56.29	50.7786	92.181	120.211	97.4662	174.185	101.81	52.9625	49.9906	100.952	141.857	141.039	46.2411		215.624	45.9718	76.8125	108.926	83.8148	52.2952	51	58.6279	60.9854
248	58.6316	56.7931	74.3357	87.8584	54.3206	39.9281	69.9875	48.019	90.1103	55.0202	55.0916	68.8174	61.5804	55.1739	60.2661	48.1081	54.6386	77.557	130.284	64.5636	62.7518		65.5476	50.0462	62.5372	42.6897	56.2041	49.2721	86.3391	121.835	90.9841	166.618	97.7267	51.109	48.9245	97.0848	130.089	132.754	44.5273		212.805	45.0211	70.3333	100.724	79.1809	46.0485	47.3568	54.0458	57.8667
256	52.4904	54.0213	69.9787	83.0956	54.2388	36.3577	66.9651	45.0094	86.8438	53.8333	54.4662	61.6833	57.2411	50.9292	59.9074	47.5826	48.8986	74.7724	98.5455	63.2087	65.4891		61.8976	46.3828	59.2562	42.2671	47.1124	42.6692	84.5	97.2368	88.8976	160.633	102.966	50.5723	50.1651	98.2722	129.38	131.415	40.3796		201.61	44.7737	66	99.9323	73.2579	48.75	46.7982	52.3386	54.981
264	54.5397	55.0201	72.4178	84.7826	51.5755	35.7554	63.2118	43.1308	82.1955	51.1961	49.6434	63.9658	61.4867	48.2735	56.4393	47.359	47.8947	72.719	105.37	62.6581	57.2846		64.1406	45.904	59.9322	41.3618	50.7083	40.9836	81.4224	102.636	89.194	160.314	100.042	51.4557	49.181	88.9146	123.524	123.952	39.9818		196.449	49.8288	64.2661	96.7372	72.2835	44.433	44.1905	51.6378	54.1478
272	51.7953	50.3092	70.5473	80.1327	48.7059	34.3732	62.8171	40.8396	77.7863	48.9906	49.3485	62.2632	59.3423	46	55.6542	45	48.7229	69.2432	112.241	71.0973	53.8182		67.0569	43.1077	59.0336	37.3961	47.9216	45.2595	80.1071	105.629	87.8788	149.255	97.0959	48.75	42.2165	88.7669	126.686	117.325	38.2411		180.977	47.2692	62.8268	93.0148	73.3568	40.6702	42.1019	49.458	49.8769
280	49.4683	48.6713	66.6934	75.6364	45.9851	34.4468	58.5	40.1802	74.542	45.0667	45.0522	57.125	57.5536	43.0259	53	43.437	45.72	65.6483	111.293	66.265	41.0865		62.937	42.1923	53.748	37.4161	44.3958	41.6045	74.1754	99.1839	82.4077	146.019	95.6778	44.8696	44.4286	85.4878	125.221	111.669	39.4074		194.306	46.5188	56.3133	91.6316	70.9189	42.2212	39.7727	48.1846	46.5333
288	46.5702	45.6479	63.5036	70.8919	44.0692	33.4113	61.956	36.9537	70.1567	45.2673	43.7647	56.9316	54.4182	43.3077	50.4312	40.2373	42.3188	63.9867	114.153	61.9167	37.4808		58.5433	38.3712	51.0313	36.2583	44.2871	41.6331	69.3417	98.8791	81.0763	136.892	91.8472	44.1801	49	82.8235	120.663	109.211	38.3879		188.277	45.2482	53.9612	83.597	66.0769	40.4	41.4037	45.4769	42.4794
296	46.5669	43.9044	64.1898	68.8584	40.6047	35.0138	61.3778	35.7727	68.6434	44.1961	41.2105	52.6034	50.0364	39.178	48.6226	42.0083	38.8679	60.3333	114.466	55.514	37.8273		56.063	37.3308	51.128	33.7933	39.8169	37.5328	67.0081	100.25	74.7953	131.475	95.6434	39.3797	49.0965	82.1471	114.431	101.62	36.9298		151.657	43.4963	50.776	86.1926	65.162	38.9135	38.8451	42.563	45.0697
304	47.7344	42.4015	60.3819	68.0268	40.2778	35.6596	55.3095	34.6818	65.9478	39.7684	39.6439	48.7119	50.2672	38.8167	47.0708	39.7686	38.0984	58.0131	100.44	60.9561	37.2692		54.1349	36.4173	48.9436	35.1457	37.8625	37.7778	64	94.3548	75.6142	122.889	98.5139	39.0679	40.7157	78.6023	111.917	100.158	34.243		176.189	40.7973	50.5111	81.5303	65.0275	37.9159	36.8702	38.9231	42.8088
312	42.2782	39.4748	59.3147	60.8991	38.542	33.8582	52.7802	36.8273	62.7068	37.8515	35.3985	52.0756	51.9107	37.5083	45.6542	41.7213	37.569	56.5099	91.1831	54.3276	32.4366		54.6063	36	46.6667	33.4345	39.0769	35.6765	59.9134	92.8375	72.0769	115.103	97.6828	37.9565	39.41	75.6627	104.846	95.0165	34.8108		171.429	40.4837	48.0147	84.7863	61.7765	34.381	34.3223	39.0385	39.7404
320	39.8125	39.2444	59.021	60.8125	36.391	31.7704	53.3979	33.5421	60.1119	39.9406	36.3835	48.1017	51.3879	34.6833	43.9151	40.3769	36.7759	55.5099	105.679	52.6182	46.1781		55.3154	32.3561	45.44	35.2464	38.3766	35.9184	55.208	95.2963	78.0615	108.58	92.4898	42.0066	41.4667	74.6048	105.039	90.178	31.5872		163.18	43.52	47.7847	77.7444	62.0163	35.6916	32.7156	38.4031	40.6087
328	40.8672	37.963	53.9728	58.4492	35.6934	31.9338	48.3587	32.0283	56.8358	37.1176	34.5448	46.6891	51.8879	33.5969	42.1455	38.1866	32.7302	52.8356	73.5111	45.1597	46.4444		54.252	30.7971	43.6063	32.9662	37.4605	33.9769	55.6694	68.6471	69.7557	109.329	92	27.1752	42.6306	71.1687	100.95	87.1207	30.0294		157.865	37.1971	40.9603	72.7852	58.776	32.4783	32.0605	37.4351	38.6845
336	38.4724	37.2929	53.4178	56.3966	33.6165	28.3939	44.7449	31.1404	52.4773	36.3235	33.5725	43.3361	45.0089	33.7619	39.3333	37.9023	34.3103	53.6689	89	43.6942	61.2889		49.9917	31.8421	41.5625	31.8082	35.7738	32.8993	53.4683	85.9753	70.0458	105.231	90.2603	28.5111	44.931	68.1412	92.6176	83.9412	29.7345		151.617	38.8647	39.124	68.8134	54.5556	31.9722	30.7202	35.594	37.9179
344	38.4206	35.507	51.0473	54.5088	33.6825	28.4122	41.7791	28.4569	55.6493	38.4623	31.3817	42.0394	47.3333	32.5581	38.7524	36.4074	31.8286	53.6301	92.1139	41.7899	56.2556		50.438	28.4143	39.2656	32.1622	33.593	33.931	47.5512	88.0353	66.2481	99.5342	87.7466	26.3409	42.4324	65.4601	92.4747	82.0079	27.8407		139.889	36.9833	46.4697	66.1618	57.513	31.5089	29.9679	36.3817	35.3881
352	38.304	36.483	48.2467	51.8829	31.9695	27.1077	39.6111	27.0086	51.363	36.9074	31.2137	40.6667	44.3417	30.1061	36.2545	36.5328	33.194	53.5592	98.5116	41.6694	53.5604		48.8047	29.2887	37.3089	29.4521	37.3735	33.972	47.8226	101.649	69.2692	95.7006	93.2603	52.1429	40.0348	62.4259	88.3495	79.5417	27.9189		142.759	37.1034	55.25	63.9699	55.7749	31.8696	28.4566	35.7153	34.4192
360	35.5669	33.5423	44.0909	52.2719	32.3175	24.5909	37.5116	25.4825	50.1898	36.0095	30.7293	40.2991	41.0545	29.9023	34.0818	38.2446	32.5385	52.9276	91.3077	39.7521	49.6489		44.8306	27.6504	37.4885	29.259	36.4457	31.6443	42.119	84.5227	65.3435	91.773	91.3667	48.598	36.9174	58.6957	89.2952	75.7317	25.9115		134.2	39.8941	52.1351	60.4638	55.5759	31.0957	27.9414	35.7405	34.7586
368	35.6048	32.7626	40.9934	48.9167	32.7099	21.916	36.3333	26.7168	49.3835	34.1389	30.7121	38.3279	41.4492	29.0709	33.9298	36.5401	34.8052	49.7898	73.7529	39.9268	43.961		45.2558	27.5957	34.126	30.0513	36.3256	32.9929	40.0496	71.1889	64.8029	88.4037	86.8513	47.2667	38.7	55.9051	83.6667	73.5984	25.9737		124.021	50.0645	44.8772	56.8467	54.9694	30	25.3	35.5833	34.0099
376	35.0709	32.3521	42.6164	48.1	32.2993	22.7405	35.4659	26.4273	47.1732	33.6792	28.7348	36.4417	39.1967	30.9179	33.3246	37.7795	35.4308	51.1742	71.8605	36.9487	44.4337		41.0657	26.5887	32.9313	27.7643	39.5946	31.3359	37.9065	71.1463	63.4809	85.6289	87.4079	41.1892	37.5943	54.3314	83.0385	73.1463	27.0783		118.356	43.3878	41.8393	55.6861	49.8516	28.6321	25.7763	33.8626	33.8358
384	34.6349	31.0764	40.0405	44.0526	30.8963	22.3806	32.4889	25.8	49.9333	33.2455	27.4403	38.1739	38.9594	27.9111	30.4167	36.7164	31	49.5197	69.0395	38.9916	42.967		43.0379	24.6434	31.479	27.5366	33.7813	31.7376	35.7426	67.481	62.0217	79.1988	85.9333	39.101	36.1754	55.5886	80.2353	67.8049	26.605		118.127	42.2875	43.0444	52.8657	51.0339	30.3453	24.7919	31.4453	32.005
392	32.2581	30.7063	41.1644	45.0244	29.2993	21.7252	34.6559	27.0561	48.7121	32.9065	28.7794	33.6316	38.0496	27.2985	30.3945	39.5547	30.4667	47.1948	68.2297	37.0744	41.3418		41.4812	25.0748	30.3672	27.2622	31.2286	31.5704	36.3235	64.1154	59.4286	77.3926	83.0724	36.625	34.7414	56.1605	78.1442	65.6535	26.5583		110.881	42.4444	43.8902	52.9389	51.4494	29.7429	24.6465	29.6642	33.4608
400	33.7419	28.0714	38.2887	43.4597	30.0219	20.3858	30.3222	26.5478	50.155	31.9524	26.2555	33.6634	35.2869	27.8594	31.0435	40.2222	28.2903	46.1677	68.1413	35.5714	38.6429		37.378	23.5714	30.0547	28.0683	30.0952	31.2269	33.5051	71.1936	59.9316	73.2658	80.74	38.5	33.687	56.2236	76.0096	66.0328	26.7769		103.095	37.0139	39.7889	52.44	50.2162	30.2571	24.2308	31.2222	31.9519
408	32.4672	28.8085	36.5984	41.4959	29.8889	21.0635	29.2105	26.7931	50.9919	31.5607	27.0511	31.8532	35.0945	26.5635	28.8661	41.781	31.3229	42.0641	71.6071	33.1488	40.6064		38.1314	22.5147	30.969	27.7273	33.8214	31.0213	33.5098	74.5114	58.0469	72.8827	78.457	34.9608	33.2966	56.3889	73.2574	64.8016	24.6967		98.8636	37.4103	38.9432	51.6744	49.8405	27.9281	23.3468	31.9197	30.7736
416	32.4841	29.6596	38.4714	40.122	28.5315	22.0826	28.875	25.0345	51.6777	30.5189	25.5827	32.3039	34.5323	25.375	27.8091	40.8905	29.7113	43.085	62.6923	33.2982	41.6897		38.1397	21.9714	26.3435	28.5513	33.2881	31.8592	30.4356	59.6914	56.1016	68.2317	75.4868	34.781	31.4463	56.5153	70.7788	62.4882	24.735		97.2632	36.9899	34.9381	51.3385	51.008	26.8019	23.789	32.4884	30.2143
424	31.5397	30.8873	38.1805	38.5528	29.1929	20.1589	27.2165	24.2679	52.7241	30.8019	25.9423	32.819	34.7734	23.5246	27.2348	41.9708	32.5	43	60.1512	32.4048	42.9063		37.219	21.7111	28.073	28.3161	35.5714	29.1575	30.3269	58.6353	56.1756	67.6296	73.6781	34.1028	30.8992	51.2548	69.0459	58.2	26.4715		95.7237	37.9903	37.988	49.296	67.1652	28.1339	24.1076	31.9008	30.2727
432	27.3	31.3944	35.8593	37.8468	30.5564	25.696	29.2553	24.1525	51.3465	31.2018	25.5286	30.7838	34.6299	24.7983	25.3832	40.9851	27	43.698	57.679	32.6179	41.2885		36.5175	22.0429	25.1102	26.1975	31	28.9737	29.3883	58.6867	55.2833	60.8137	76.1931	32.4123	31.3226	52.5962	67.6226	59.1488	26.4435		93.641	37.549	34.6465	45.7323	70.2478	27.2895	23.8664	30.4275	29.7536
440	28.4921	32.2624	38.2538	37.5128	30.145	26.292	25.8795	25.7778	49.3223	32.3364	24.5068	30.598	33.0656	22.4696	24.2574	40.6015	27.5784	46.1507	53.7684	31	37.1481		35.1679	21.7007	25.3037	26.0403	29.8699	30.5493	29.0093	56.5313	53.7769	61.7037	72.8523	31.9074	28.75	52.5988	67.3486	56.9587	26.8103		90.1523	36.5421	35	46.3435	66.6792	27.0379	24.0457	31.6493	31.0236
448	28.093	29.0479	40.0672	35.541	30.7045	25.4019	27.8222	25.6581	52.5969	29.271	25.9097	30.8875	35.8049	23.3621	24.5963	41.7778	26.7407	52.1692	54.8384	29.8033	39.6214		38.7926	21.5182	23.8519	27.4161	28.5	28.363	29.2768	54.5619	52.7155	59.1296	69.5878	33.1681	27.6218	57.3949	66.3333	56.475	27.9537		82.6711	37.5841	37.9896	43.0081	61.7636	25.9808	24.3991	30	30.1429
456	28.9355	30.0845	41.8905	34.4918	28	29.6957	28.0851	24.3534	49.1417	29.8509	24.9859	33.1556	37.569	21.9818	24.2655	40.9704	27.1091	57.2783	53.8105	29.15	38.2396		39.2955	20.9275	24.1029	26.5195	26.9213	29.7029	29.2895	52.6224	57.1304	57.311	69.9933	31.8527	27.9688	54.6095	64.5185	52.6639	31.1263		80.1603	36.2075	36.6633	41.888	60.1607	26.7857	24.1855	30.8947	27.4528
464	29.2308	30.1295	41.6383	34.8197	29.4812	24.9406	28.8111	27.7222	51.6489	30.819	25.5328	32.7037	38.9412	21.386	25.3782	39.4265	26.5315	53.6306	57.4848	28.8548	34.8286		40.3721	20.2537	25.2806	25.9554	28.5736	29.4357	28.8655	55.5149	44.6413	56.3988	68.7451	32.575	26.6371	55.2292	63.7054	51.0328	30.0175		78.2436	35.8378	36.5667	44.2791	55.4474	27.1957	23.8855	31.1278	28.488
472	31.875	29.6857	43.7153	33.64	29.1407	25.59	27.6	29.6893	49.2131	30.8707	24.3893	31.2561	39.4463	21.3982	23.6218	41.9556	26.5983	53.1688	54.2903	31.4634	32.2871		39.5942	20.3008	23.2177	23.5305	26.803	26.5034	28.6532	52.604	48.4737	54.9818	67.4362	31.3644	28.3281	50.7133	60.4811	51.4331	27.9626		75.0253	36.2946	34.3441	44.6179	53.0082	25.9922	25.1609	31.625	28.3488
480	30.6615	31.0896	41.5809	33.3659	28.5217	24.9029	27.2371	42.439	45.952	30.7521	24.4538	31.046	35.9055	20.7304	22.3267	40.3453	26.7632	60.7101	51.6211	29.9187	34.5922		38.5188	20.3284	22.4732	22.5988	27.4918	29.75	28.7886	54.1327	44.4935	52.7784	65.6276	30.1654	26.0315	49.9863	58.6754	49.3983	27.0598		74.8267	36.4091	29.9327	40.3358	52.3167	28.0265	26.0427	32.3684	28.2464
488	30.1508	31.1606	43.2761	35.3103	28	29.1486	27.0099	37.6264	46.624	30.8099	26.058	32.2889	36.75	21.569	23.1138	41.4214	26.8829	62.4889	52.4028	34.0635	31.1224		38.8516	19.3433	21.9071	25.494	27.5041	30.5878	29.4	56.679	61.9882	53.5671	65.4865	32.1936	25.728	48.0797	59.1667	50.4569	28.8077		75.6781	35.1913	29.2059	42.3967	49.1615	25.0973	26.8433	33.4468	28.6462
496	30.6984	28.1481	40.9652	35.0085	27.4155	32.2927	27.8911	41.5568	44.6953	33.2087	27.6786	29.7069	35	21.7778	23.5897	42.7571	30.7944	56.9794	51.7363	35.0556	31.5143		36.563	20	22.7778	23.7988	31.5372	25.9722	27.4426	55.6522	58.7882	54.3554	64.2318	30.2279	25.7863	52.7464	58.1944	49.4483	30.5545		66.8355	37.7778	31.4615	43.1641	49.7405	25.8938	25.6338	34.6901	28.5407
504	30.6446	31.1846	38.9661	33.2328	27.3803	30.7412	29.2871	45.7973	44.2879	31.9826	29.2897	28.6304	34.1752	20.2845	22.3821	42.0504	31.6569	51.4412	54.8072	33.3115	34.2574		38.1678	20.0677	22.7111	24.8547	37.3796	27.0432	28.3833	58.4048	54.0366	50.7771	63.1961	31.625	25.4876	49.5417	58.6053	46.3471	30.2796		69.7451	36.2414	29.3462	44.2833	48.7851	25.9189	25.2222	31.2057	27.3143
512	30.405	29.9398	41.3043	36.1721	27.5822	29.561	26.6392	39.8409	48.5154	31.8761	29.7361	28.9318	34.7874	20.3448	21.6341	40	26.7117	44.74	50.4659	34.0952	32.1981		38.1277	19.1145	22.9197	23.3926	28.368	26.2378	27.9675	51.7041	52.4066	51.5329	64.1862	30.5	24.6977	44.7261	54.5304	46.3471	30.549		65.3846	34.3193	29.9813	39.7034	49.1579	24.8165	25.8957	33.0942	28.6184
520	30.7381	28.6596	40.2222	32.5417	26.4514	26.9412	27.8936	34.6827	48.0156	31.9655	34.6364	26.274	36.9746	19.6364	22.9052	41.3786	26.7611	44.3465	48.4184	33.5161	35.6667		40.0923	18.288	23.3459	25.462	29.839	26.906	28.9922	47.3962	51.5	52.0292	65.4558	28.113	23.0703	48.4745	55.2768	44.9683	29.4688		61.8212	37.5246	25.7182	43.735	47.1825	26.252	26.75	33.563	26.9952
528	33.0079	30.0441	41.1241	32.9431	26.6143	25.3776	27.3571	29.2545	43.2891	32.0531	33.0634	37.475	35.8793	20.4175	21.434	38.5766	25.7431	42.2772	44.1287	30.448	30.9697		37.2761	17.3876	22.3507	23.1863	26.825	28.5894	27.8468	44.8058	47.4845	49.7927	63.9085	28.4917	23.2214	43.5	53.8304	43.8908	26.1043		60.0596	35.3115	27.2752	38.9931	43.587	25.0726	25.1748	32.0347	28.0096
536	36.0156	32.5778	39.2143	33.56	25.0876	26.2128	28.6224	32.8364	43.0154	36.8829	33.3929	34.679	34.7037	19.8919	23.3223	41.8143	27.6486	43.7059	45.4811	33.6917	32.2449		36.3404	19.1654	22.9565	23.3354	29.1405	27.2394	28.2645	43.4035	47.9688	50.227	60.9041	30.8487	24.0226	50.903	53.2883	45.7311	24.9593		60.9737	38.3451	25.7156	35.8366	43.9291	25.2203	25.2376	31.8451	27.6507
544	35.7519	32.4593	39.5368	33.8293	24.259	28	28.7216	30.7064	47.1936	34.5702	30.5634	35.825	35.1111	19.4261	23.1339	43.7445	32.0545	44.8762	47.4231	36.0183	32.1031		37.9603	18.8346	22.6594	23.8571	34.4672	30.7987	29.25	46.6754	48.5055	48.9264	61.5677	27.0847	24.2016	51.4828	53.4128	44.2857	25.7288		58.6776	35.7949	26.0278	35.5732	43.9452	24.3214	24.6467	31.3333	29.4806
552	36.881	31.7786	38.2	33.9268	27.6589	24.3804	29.3111	30.3694	51.4818	35.6726	37.7786	33.4938	35.3906	20	21.9535	40.2708	29.5175	44.6154	44.9406	47.619	28.7113		36.7092	20.7823	23.7778	26.9937	31.2661	28.0299	29.5932	45.8073	49.2843	49.4096	64.1346	26.1538	22.9365	51.7361	49.1062	43.8099	27.1695		54.0872	33.4299	27.8107	37.7244	45.8069	25.4583	24.4427	30.8921	29.2976
560	37.2748	32.9313	35.1654	34.8843	29.2264	29.0449	28.2842	33.7925	43.5564	35.0171	41.0746	32.3924	39.0654	20.7818	22.9846	42.0286	31.6455	43.7767	45.6429	49.1605	34.4043		39.5769	20.3701	23.7786	24.622	33.839	25.9635	28.05	47.1287	50.7604	50	63.3052	28.6356	25.5487	56.4397	52.7345	42.8108	25.0256		55.5	29.3017	26.1776	36.5742	45.9241	25.75	23.8132	29.3942	31.1498
568	36.9063	32.2481	37.5952	33.0161	30.3611	25.8861	29.9451	31.0345	44.2185	33.9027	39.6296	32.1299	34.7815	20.5413	23.2992	39.1151	30	41.0093	49.4157	40.5149	32.1134		37.1567	20.0703	22.4718	25.7917	31.9417	26.6641	28.4597	52.6064	45.9703	49.6994	60.1579	30.648	23.4132	47.0552	50.9658	46	25.5424		51.2987	38.2115	27.2069	35.8077	45.4306	26.625	23.096	30.9403	30.4608
576	37.3876	34.2647	37.2439	32.8197	29.3945	25.7262	28.4574	33.0924	45.8852	33.819	42.9236	28.3625	35.3969	21.2182	23.1111	42.7388	29.9091	40.5842	46.56	43.3367	31.3558		36.7292	21.9744	23.6594	24.6731	31.8846	23	29.2698	47.1923	46.3204	48.4451	61.4172	31.672	22.935	47.3878	51.4455	47.7345	24.4153		53.7255	31.6786	27.1356	41.3247	46.3624	26.6121	21.7677	30.3358	32.2985
584	36.146	37.6842	38.6519	33.0593	30.2	26.1368	28.3232	31.322	43.2734	32.6239	46.9197	28.9136	34.985	24.0211	22.746	42.9343	31.7295	41.3364	43.7524	43.3125	32.3039		35.6525	24.5631	23.8214	24.4675	33.6094	24.8978	28.126	45.0278	45.5714	48.589	62.6159	29.2955	22.4483	56.7209	49.9815	51.5189	23.0732		48.1373	28.5431	24.8468	50.3359	43.6093	25.9381	21.7655	32.0714	32.1642
592	35.9313	38.8148	38.0938	33.4359	27.75	21.8333	29.2424	34.7054	46.6641	33.2174	43.3957	28.6914	33.2414	23.8142	22.6172	39.0735	30.6095	41.5752	36.9831	32.2541	35.6889		35.8873	22.8034	23.531	26.2595	32.6842	27.1704	27.3386	40.2823	47.2281	51.3846	60.8042	29.5952	27.3558	51.6403	47.5965	47.0862	21.4516		50.4768	35.0849	27.0342	46.776	44.8207	24.4034	21.8162	32.5547	31.3854
600	35.9699	38	36.4732	33.2735	36.4268	22.1087	29.89	36.531	48.2903	32.8522	44.4154	26.6941	35.5323	22.9831	23.9254	40.562	29.3644	41.7778	38.7009	34.4603	35.2041		37.442	24.2869	22.1156	24.7616	32.2824	22.7586	28.2326	42.3496	49.4412	51.375	60.7379	30.6172	25.9135	51.9752	48.7232	48.4545	20.395		49.94	37.2586	28.964	48.1667	43.4228	26.5424	21.3758	32.4532	32.1505
608	33.5303	41.7109	35.2313	34.0325	37.9886	23.1134	29.4021	33.9664	43.6183	33.1193	43.7185	25.425	34.622	24.6972	22.1729	39.9928	31.6134	41.5794	37.8475	38.4672	36.9341		37.1793	25.8727	22.8054	27.1722	34.2109	22.4643	27.8968	39.8425	51.9327	51	60.7029	31.488	27.8866	52.494	49.0734	48.6549	21.9449		50.3289	37.0865	33.1058	40.5949	46.9931	26.6333	21.0575	32.9504	33.9078
616	34.3088	40.9764	34.6304	34.1462	32.1596	22.31	31.43	32.9915	44.6186	31.875	38.5957	24.9765	34.9291	23.5417	21.3106	40.6993	34.704	41.7358	37.5043	32.9846	32.0667		38.4714	23.0909	21.8919	25.6471	34.1504	24.1481	26.2419	39.4194	49.4444	54.275	62.9933	31.6048	27.1887	49.3375	46.0943	50.8684	23.4603		50.66	29.5315	31.6667	52.5111	44.3972	25.6446	22.8436	32.1844	33.6875
624	34.8788	41.5504	36.6642	34.4095	30.3958	20.7404	33.4592	31.9417	46.4615	32.6404	38.8489	25.2824	35.3279	26.7103	22.903	41.3233	33.4793	43.0943	38.4622	39.3386	36.964		39.4962	27.0654	22.7922	24.2037	34.9023	23.8298	26.5313	40.0709	52.0865	53.5	62.3429	30.959	27.287	57.8969	48.5769	50.1217	20.9213		49.7255	30.2034	28.7851	51.5054	44.0863	26.3051	22.6257	33.25	34.9814
632	34.194	40.6418	38.1618	34.4961	29.1485	20.0194	35.65	33.1653	50.487	32.4037	40.4604	26.6279	33.6992	27.9802	22.6861	42.856	33.9328	43.2358	43.7117	34.7405	34.72		37.7622	25.9528	23.0467	22.5399	37.4741	28.0397	25.4228	47.7541	50.9135	54.9074	61.0069	29.9	27.0545	55.6699	48.5673	50.113	22.1557		48.1284	32.8448	32.0345	45.875	44.7226	27.7241	22.0105	34.1714	36.0783
640	32.9237	40.4222	37.3529	35.0578	26.5631	20.9406	33.2816	34.5372	52.4483	33.1071	40.1087	28.2857	32.5547	24.9907	22.7447	44.9769	36.7667	44.3558	48.4128	37.5116	37		35.2109	25.0248	23.1429	23.3846	37.5912	24.7464	26.2047	52.7034	50.2696	54.6829	60.2179	32.1111	25.1509	54.9375	46.5752	52.2269	23.2		49.98	37.8992	32.1356	42.1635	45.036	26.1356	22.9588	34.5833	37.078
648	31.9333	40.1095	38.5294	34.5806	26.1923	19.6698	34.68	37.1111	47.9912	33.1724	43.8169	25.878	32.5515	28.6931	21.5074	46.4737	35.5968	45.3398	40.7805	31.7742	37.9444		35.0467	28.5413	21.5796	24.5647	36.8913	31.9906	27.5	41.25	52.3103	53.9939	60.1325	33.4672	26.1604	31.525	46.25	55.115	23.0496		49.0069	40.3308	32.6825	42.1875	45.5152	26.3583	22.5722	37.7037	38.6636
656	32.3796	41.4366	37.4552	35.3306	25.7064	20.9429	36.1275	36.4417	49.8607	32.2703	43.411	27.5263	31.8676	29.3366	21.4265	47.129	36.2683	48.7879	42.1186	34.5344	40.6321		33.8411	28.0755	21.1419	24.4207	37.3433	29.4118	25.9449	43.3415	52.781	53.0736	61.8947	33.6929	23.192	45.0583	48.0948	51.9286	22.1057		49.1489	31.3103	34.4567	40.6117	50.8583	26.3652	23.5367	36.3824	38.1881
664	33.709	41.7037	38	35.9683	23.945	19.4286	36.4158	37.525	44.3492	31.3186	46.8714	25.2381	35.5077	29.125	20.0647	45.3817	35.9008	42.3611	40.0089	33.8571	39.2		38.0922	27.1333	21.6623	22.2099	37.8296	27.4504	27.1905	43.9752	50.6429	55.7143	63.0247	33.5794	22.0603	23.9298	47.3478	52.9083	23.4683		48.9645	29.7917	34.2602	43.0755	57.4528	26.4701	24.385	35.777	42.2455
672	32.2246	40.9562	36.7778	33.9444	24.0541	20.6273	37.52	37.7686	43.6406	32.1875	45.9124	26.3494	33.5591	28.2778	21.6519	43.8268	34.8413	43.3738	42.1026	34.8309	30.4711		35.507	27.3644	21.5722	23.1456	37.9044	25.709	27.9318	44.4603	51.1589	54.9571	63.1875	33.9841	22.5769	49.7	47.2373	55.8364	22.8032		47.1486	28.8571	37.7043	41.1212	64.1395	27.5333	24.3443	36.8519	39.6
680	31.3333	41.4331	38.25	33.5207	24.7857	20.3077	37.8	37.8403	49.2672	32.6518	45.3116	28.1667	33.0146	27.0909	22.7185	43.9545	36.1048	43.901	46.1909	36.3165	33.7265		36.6503	26.9722	22.2308	22.5443	35.9478	23.0134	27.6296	53.7009	49.8113	56.3902	63.3467	31.9254	20.876	48.2897	45.1345	60.4949	24.2366		48.9796	31.0579	37.8889	44.8438	62.7113	27.7542	25.4457	36.4403	43.0411
688	34.1095	39.0205	36.4599	35.2951	23.5505	19.3426	36.5	39.3879	46.6271	33.0893	40.7286	25.2353	33.1364	28.6771	22.2117	44.7969	32.6281	46.77	44.8889	37.7343	35.9725		34.6959	27.5405	22.9733	22.8625	34.8741	24.5878	31.5111	51.5152	47.0762	56.4606	61.7917	30.0602	21.1513	43.2149	45.8632	58.3182	24.0859		48.9635	39.3519	35.768	45.4605	64.9904	27.3423	26.0825	36.2353	45.6338
696	33.6312	37.6418	37.7319	34.5794	23.7426	19.6262	36.55	40.9669	40.8074	33.4522	41.9638	23.5488	31.4234	30.6702	23.3333	48.7063	35.1102	42.2264	44.9211	33.7852	30.4407		33.6599	32.4886	24.1571	22.1737	35.3893	29.9922	30.5564	49.1545	45.3905	60.0305	62.4583	32.6341	21.0299	43.5492	44.5508	56.8519	23.9535		53.85	32.7692	38.9739	45.7917	62.9318	30.3448	27.6524	35.7762	45.4722
704	33.9236	38.9857	36.0876	33.8387	24.757	19.9027	34.2727	40.1356	41.2273	32.0783	40.838	22.8444	31.3358	34.4459	21.5896	51.7934	36.5354	46.3663	40.4587	36.6522	31.75		34.8483	34.4177	21.3014	21.4259	39.0142	27.0138	27.2595	43.3276	50.5125	59.0422	59.0968	32.5772	19.8731	48.7156	46.4754	54.8544	22.3111		49.3623	37.6875	37.1721	41.25	57.1158	30.2314	27.8396	35.4964	44.9444
712	31.1357	38.6116	37.2044	34.4031	27.4624	20.1132	35.8218	41.6471	38.4643	33.3694	42.461	23.8481	33.8571	31.6458	22.5938	46.8151	34.8889	50.46	38.5053	35.2879	29.4865		37.3901	30.9115	23.1087	22.2036	36.0296	28.6187	28.6788	42.07	50.962	59.8193	60	31.561	21.7121	44.8796	47.1765	60.3269	22.6489		48.4324	36.1017	31.5603	41.2444	30.0811	30.0667	29.2488	35.0643	46.0977
720	31.5899	39.3873	37.965	34.704	25.5047	22.0686	36.5865	42.6167	36.5486	34.8796	40.1348	23.9103	32.0299	31.0952	22.3175	46.0522	32.0603	42.0748	38.2727	32.9313	30.6087		33.9189	30.1383	22.6739	21.6145	34.781	26.4774	32.5368	41.4348	52.3735	57.9448	59.6216	32.3609	20.4574	46.5263	46.9746	56.1359	22.9179		52.5804	37.2615	35.4818	41.8	38.5449	31.1157	29.8773	34.3688	46.0909
728	31.5333	39.5172	37.2676	33.6746	24.4234	20.3137	36.47	43.4754	37.3239	34.0446	39.3082	21.7013	33.1231	28.4681	21.6	47.7541	34.0973	44.9909	36.6381	33.3609	29.265		35.8276	28.1176	21.4429	21.4551	33.7778	26.7987	31.4929	40.3008	51.64	56.9877	59.2324	29.6744	19.7926	50.3738	47.9831	58.2778	24.1846		50.2973	34.5727	39.6296	41.2842	30.7556	30.6535	31.5318	35.3901	46.6038
736	31.8571	40.2101	38.8623	36.0081	23.5872	18.9904	36.1735	46.1949	37.1942	33.8125	38.3379	22.4634	37.2941	27.1009	23.8828	49.0165	31.7143	45.4579	38.6803	45.8091	28.9231		40.4809	28.2	23.8466	22.2671	34.1884	26.6267	30.7445	41.5124	42.1348	59.6049	61.2759	30.2148	20.25	44.2857	45.7966	63.4095	22.4		50.0139	33.1905	39.0143	42.9158	57.9727	32.6441	31.4311	35.0638	49.1553
744	30.4485	38.9695	38.9137	35.3659	25.0087	19.95	33.835	46.8583	39.6767	35.9649	37.8511	22.7	34.0569	27.2473	23.9412	46.2797	38.6134	45.0952	35.7529	58.9767	30.3451		38.1528	28.1802	25.049	21.8354	39.8345	24.6291	31.6136	39.8286	45.3434	59.1852	58.2128	28.1533	20.4925	37.6783	50.0427	76.32	23.0484		53.7329	39.1608	39.0108	40.65	53.0217	30.7156	32.4167	35.3662	47.4366
752	33.3796	40.9248	37.5652	35.5447	25.9732	19.75	34.5851	53.5323	36.777	36.5769	39.6014	21.1711	35.8629	25.2596	22.5234	48.4474	37.3148	46.6471	36.5269	54.3723	29.5043		38.1898	24.3047	23.7708	20.8743	40.1594	27.9122	31.0597	35.6747	42	57.7178	58.2945	29.0579	20.1905	39.8034	48.7414	62.1273	24.7273		50.411	40.2162	46.1522	43.51	49.5497	33.7845	33.2297	33.9179	49.917
760	35.5255	38.0873	39.3037	34.7107	26.125	20.2736	34.875	50.8852	35.6127	33.3684	39.4825	21.6333	43.1702	25.5688	22.6825	49	38.5902	44.028	38.5507	50.5248	28.3223		45.1111	25.1626	23.5862	20.7442	40.3217	30.6397	31.3657	44.099	45.215	59.5812	60.8514	29.3233	24.3707	42.0254	46.4649	64.0598	25.2619		49.3288	32.8421	47.2979	39.0693	49.2458	34.0259	33.8717	33.5072	51.5848
768	35.1608	39.9219	36.6815	35.4463	26.2159	20.283	37.7188	53.6525	36.6	34.1	43.4493	20.7273	39.8077	24.7094	22.3407	51.7168	37.6271	46.3714	42.7769	49.3039	28.75		43.4264	24.6406	21.6316	20.521	39.9028	24.9073	30.6815	49.1238	44.1818	58.5273	57.9241	28.6917	23.0446	40.8319	46.9145	68.735	22.6667		51.4681	32.8203	47.1279	42.2987	44.7868	33.4112	35.4141	34.2086	51.7546
776	36.5725	42.246	37.9562	36.1917	29.2414	19.1316	36.7957	53.9667	38.3427	33.6455	39.3014	21.4022	43.8472	25.025	22.705	51	36.6429	40.3694	40.598	45.1078	27.0593		48.5596	24.4318	21.8377	21.7066	37.662	26.8889	32.6992	43.2752	43.57	60.497	57.6397	30.175	21.8803	40.0645	45.7069	70.354	22.7353		52.4718	29.7717	45.6354	42.3289	51.0928	37.6574	35.2838	33.6187	53.1022
784	35.4444	43.3282	37.8134	37.6167	26.7813	20.8113	38.3542	52.2833	36.8671	34.0522	38.5133	21.6316	43.4697	22.6565	22.1831	52.115	38.0543	41.9862	36.7368	42.9439	28.6017		47.3696	21.6224	21.3733	20.5756	40.1622	29.4308	32.0657	41.7257	37.9714	62.1212	57.2132	29.0709	24.3796	40.075	47.8246	70.5789	25.3828		52.6	33.0462	41.7234	42.3544	46.8921	37.4188	36.4823	32.9504	52.1514
792	32.6277	39.6172	39.4851	36.0551	27.5895	19.9231	35.5918	51.2821	38.2109	33.6903	37.7448	20.7778	42.4579	24.344	22.1418	50.5603	35.4344	40.025	39.9474	40.8929	29.121		44.7188	23.0493	21.0654	20.2047	38.9928	29.7377	32.2727	44.5122	37.934	60.6131	57.0078	30.6441	29.3049	40.2143	47.0331	75.5732	23.3197		61.504	29.7939	47.2323	36.1553	49.1818	37.1651	35.5708	34.3121	54.5587
800	33.0073	40.1318	39.7132	37.3802	25.6204	20.3419	37.6458	54.1681	41.7071	34.3217	38.2945	22.1616	42.1923	27.9291	21.3066	48.3361	37.6015	40.7623	38.4615	40.0459	29.9187		45.4417	28.9137	20.719	21.1638	38.8014	32.6337	35.3359	42.7165	37.009	60.1988	61.2645	29.9459	28.2099	42.7203	53.6786	71.4817	25.4436		58.5489	32.2667	53.1771	36.6827	45.6569	38.2906	37.8734	33.4823	52.8447
808	32.7847	42.5391	38.6788	35.5207	25.0286	19.7664	34.8778	51.4528	38.1143	35.8435	35.9384	21.8737	42.4848	29.9917	20.6714	51.5727	37.2538	37.4017	38.5983	39.1111	25.6129		42.2308	29.8741	21.4094	19.8966	38.7083	33.0404	34.2331	41.6016	34.8696	61.858	59.6134	29.2258	27.7087	36.4662	46.4537	71.1034	25.5462		57.92	28.7071	45.8152	34.2883	42.9008	40.8362	38.0925	32.9007	53.8251
816	39.0682	41.4806	40.1643	37.3577	27.066	21.3727	36.5789	52.7589	39.5652	37.5283	36.4636	23.1224	41.3211	28.5726	21.8271	57.3077	37.9918	37.6198	38.0254	38.9364	28.368		45.7795	28.8345	22.6207	20.8118	39.9007	35.7768	33.0687	39.9918	36.1826	61.1807	60.0088	28.0325	28.9091	36.1908	54.4057	73.8176	27.0226		63.6475	30.1024	46.9362	34.514	45.814	42.0169	36.6652	31.5071	55.5802
824	35.2647	40.3488	39.4307	36.8492	24.9038	22.1739	35.7263	50.8559	36.2098	35.4175	37.415	22.402	44.8125	29.4496	23.2406	50.4231	39.7165	37.8	37.6667	37.6273	27.712		49.8618	30.1898	21.9862	19.9884	40.0265	34.2857	32.377	41.5385	35.6195	61.432	60.6803	28.561	25.7788	39.6587	50.4741	71.487	26.1269		71.9908	34.576	48.3118	34.9397	53.0891	44.0486	39.0979	33.6879	56.7202
832	33.3796	41.9194	39.125	32.8976	25.4712	21.9554	36.7312	53.4224	36.8456	34.9074	38.0811	21.1414	43.3444	27.8692	20.8636	50.4904	39.9766	34.1043	41.7863	35.6605	25.3697		47.8636	28.0769	21.7103	20.578	40.5473	32.0696	32.7008	43.0313	34.8113	62.512	57.6271	30.843	25.3077	36.4628	54.8333	71.5556	27.9008		69.931	28.3308	48.0824	33.8333	52.1694	42.9841	40.3147	33.9149	58.1794
840	36.1304	42.8032	40.5441	33.9262	24.8396	22.0926	40.2045	51.1034	35.8836	36.0268	39.6986	20.451	41.9592	32.0315	21.5522	54.9293	37.7031	35.2051	40.8103	35.6552	25.9032		47.2016	29.1862	21.4726	20.1582	40.7027	34.1413	33.2615	45.2992	35.1053	60.8221	57.876	27.4146	26.7353	37.9748	49.0763	76.8084	27.7273		70.3516	27.5802	52.7283	32.4609	42.0576	41.879	41.0128	33.1507	59.0991
848	35.029	42.7619	40.8478	34.6183	24.1071	22.5182	38.3333	52.1017	39.5397	37.2696	40.5743	19.6354	43.198	29.9291	22.3657	54.2816	39.5116	35.8908	41.265	35.0273	26.2222		45.813	28.1197	22.3716	19.7158	38.4497	31.0303	32.5909	42.0394	34.4561	62	58.7244	28.7561	26.1652	37.3417	50.211	78.4914	29.4331		63.1371	28.1901	46.4792	33.4737	41.9091	42.0254	41.8908	32.9524	58.4907
856	37.4526	43.5271	38.9044	33.4063	24.8142	20.4828	35.8889	53.9831	39.1269	39.1739	40.3851	18.3011	36.5221	33.1667	22.0511	57.1146	38.6953	35.3448	39.1379	37.1028	24.7311		41.1567	30.3826	22.1233	18.6761	39.9662	30.9667	33.9063	43.1475	36.8037	64.2222	58.9214	30.123	25.0885	44.2963	51.0783	75.2301	28.9677		67.6778	32.2992	47.8295	32.2479	41.0897	41.6087	41.6239	33.3901	58.72
864	34.95	49.1583	40.0625	32.4436	26.8649	22.3419	41.6044	52.5364	44	39.7963	40.2667	20.5185	35.3821	30.5071	22.896	62.7671	39.5354	36.6341	39.181	36.1538	25.7273		39.0074	30.8345	22.9437	18.6705	41.9645	27.7357	34.6589	42.2381	36.2931	65.179	57.6	30.0083	22.8684	35.9832	56.0467	73.7404	25.8077		60.5739	30.81	51.8788	31.7391	39.726	41.3448	39.7833	34.078	57.5541
872	34.4714	48.2149	39.5643	33.5238	25.9167	20.15	39.9655	50.0926	40.1295	36.8957	38.4658	20.4222	37.6917	28.4756	22.0368	57.8131	41.377	37.1376	40.7179	35.6818	26.3252		40.3657	30.8467	21.1544	19.915	43.1517	26.9527	36.0455	44.4769	36.2137	63.7791	60.0802	29.9573	23.7203	34.0472	50.0789	77.5625	25.0226		72.6818	34.4017	53.9063	30.4561	38.8194	41.8034	40.4481	32.8803	57.4751
880	39.4929	47.2857	41.6763	35.1695	24.1261	21.1966	44.2895	48.2252	35.5035	39.3274	38.4828	21.4186	33.4922	27.8214	22.2222	57.1009	44.35	36.3679	42.7345	35.0196	27.825		36.2647	34.5929	22.4564	19.197	45.4155	23.875	38.2769	46.5794	35.8376	64.988	59.1391	29.9915	26.3305	37.9147	52.6068	75.4504	24.6058		66.5047	33.7734	56.5417	30.7091	40.0701	41.4513	40.2566	33.0072	59.6308
888	36.7609	50.928	39.8623	34.4553	26.2212	21.2063	43.1733	46.5351	36.5286	38.3826	38.0408	21.6021	33.2171	29.3902	22.9635	62.5054	39.0336	36.3121	40.5913	36.2703	25.3277		36.2168	28.6027	21.9805	18	44.2153	26.1264	40.2171	41.8512	36.8929	65.4479	59.529	30.25	25.569	35.9371	56.4103	73.8919	26.6466		64.9608	31.7287	58.8315	31.7692	39.95	38.4615	40.2814	30.993	60.6852
896	41.3308	53.7881	42.0769	36.906	26.9369	20.1083	42.359	48.7565	37.8369	38.0089	39.1172	21.757	33.5692	29.0753	22.9348	58.5876	43.7857	36.9573	40.1696	37.0935	27.872		37.0863	33.944	22.48	18.6954	46.8014	28.2681	38.8906	45.7258	36.5391	64.3049	63.5736	30.5385	23.418	37.4922	60.4444	76.7685	25.6391		62.3186	33.3548	57.6905	31.5676	36.3293	37.4153	40.5478	32.5929	58.0271
904	39.1702	54.0526	43.4326	33.8487	25.3125	20.8983	38.5824	52.7257	39.8626	37.8142	39.7986	23.25	31.6288	29.3667	22.9254	57.8118	42.3554	35.8692	43.5364	36.5586	28.5276		34.6556	33.9308	23	18.733	49.539	24.2886	40.3636	46.678	37	63.6975	65.25	31.0084	22.3828	36.8162	56.4737	75.1579	24.7985		62.4087	32.0543	58.8901	27.7429	36.9024	37.6724	39.8117	31.3592	58.3289
[truncated: 177 more columns]

## Sheet: Figure 1B 1x 1h
-32	17.3203	14.8587	18.4796	16.0078	16.2562	35.2955	12.2017	9.80952	12.7179	22.844	18.0274	29.5111	19.8621	28.4811	15.014	28.6752	18.8561	25.1909	20.2435	18.8476	54.7143	15.1742	17.6371	24.4846	42.451	13.5049	24.5424	22.3788	28.2672	20.8911	8.36275	12.1885	10.3788	21.125	9.88235	11.6509	12.2735	14.5207	17.79	16.0385	14.0323	14.9167	19.3937	11.8686	12.9615	22.6783	12.0182	22.8923	21.8684
-24	16.9669	15.1373	20.5851	15.5902	14.0893	35.7791	15.3902	11.2299	13.75	25.3008	19.2195	27.8511	18.4421	21.8144	14.2466	32.487	19.8397	28.1182	18.8621	17.9083	42.0726	15.416	16.904	24.5704	38.7788	14.4272	23.0962	21.8931	25.8047	18.6887	9.35632	11.6667	9.97794	18.9074	9.6375	9.91892	13.8476	13.4215	16.9406	17.3056	14.9492	14.8644	18.6748	13.4044	14.6161	21.0684	11.95	24.8256	21.1944
-16	16.4553	14.2039	19.1429	16.8099	16.7333	37.6774	14.1901	10.5481	11.8862	47.5484	19.1341	24.6465	18.3119	17.5851	15.026	31.2231	18.7266	29.5701	19.6355	18.0702	47.325	14.7923	17.6098	26.4046	40.48	15	19.958	23.25	25.1875	19.5842	9.86667	11.8182	9.85401	15.0714	11.7121	10.3818	12.5167	12.4609	14.9804	18.0816	15.1167	14.0583	20.1471	13.2388	12.3878	23.8519	11.1589	30.4308	21.5926
-8	16.8142	14.7212	18.1979	15.9918	14.5185	35.9524	13.7097	11.5472	13.0431	45.0645	16.7805	28.2255	16.1979	18.1064	20.6164	22.2541	15.9308	27.9375	17.8505	16.5785	33.3306	15.9847	18.0083	26.123	33.9545	13.8396	19.3178	23.1301	23.9481	19.4259	8.89796	12.629	11.6809	18.1415	11.7077	10.24	16.3191	12.3529	14.7143	21.913	14.2288	13.9274	18.937	13.8116	13.566	22.6727	11.2688	21.7558	21.3889
0	16.5847	15.9118	17.0215	16.7826	14.9541	33.8506	13.2143	11.6549	12.6508	44.4091	18.7188	24.3265	16.9278	23.9351	30.0634	18.0238	14.4146	27.1739	22.5862	15.8475	31.9138	16.0703	18.8908	25.1094	29.2899	15.906	19.8065	26.4912	37.9762	19.7944	7.64773	12.5984	18.9385	16.7129	10.875	10.4486	15.7154	12.6333	14.4595	22.5806	15.4417	17.4272	18.6016	14.4437	10.7	23.4118	11.4476	22	23.5566
8	18.5969	17.0286	22.1058	17.4435	15.9661	29.7184	14.879	10.4724	11.7642	36.358	15.0345	25.4327	16.8416	22.9868	31.4882	17.1579	16.032	29.3362	22.6636	19.2931	38.7851	18.0076	16.5739	24.2308	34.5176	16.7522	27.3681	25.3333	37.8667	21.9545	8.97826	13.1181	17.7087	18.3451	13.3077	11.1143	21.4297	18.5546	15.7333	14.0729	14.9145	15.8033	20.1339	14.1141	12.7524	22.1604	11.7611	21.5059	26.3458
16	19.0909	16.7981	18.6702	17.748	16.819	30.7212	15.9385	12.6142	12.5	37.0122	19.7111	23.8614	18.7407	18.2581	24.1324	19.4655	19.9917	30.4348	27.3009	24.1491	36.6535	24.6107	21.3103	27.0815	39.125	23.1207	23.6449	28.3411	40.1616	26.8762	10.8906	16.7165	17.6102	20.1441	10.7333	11.5439	28.1481	22.9483	18.7658	17.9652	26.9487	19.7638	26.5082	18.6599	18.4078	27.5755	11.693	25.7262	31.177
24	25.2556	20.598	24.5244	26.4262	20.6102	45.1963	20.378	16.5906	20.377	32.766	25.8837	31.5455	25.1842	23.9639	27.4819	33.5932	30.888	57.3621	60.2906	40.6466	56.2941	43.1778	44.5424	31.1615	56.7093	46.4495	45.8779	48.1496	31.5147	49.5138	16.2025	21.2308	17.1667	33.1273	13.6944	21.1441	37.4844	52	35.5913	32.3303	56.4513	35.5039	44.0163	34.966	38.7843	36.5607	22.7845	48.381	58.2182
32	66.0956	60.11	56.8621	86.4576	56.1774	162.989	53.7339	45.5952	57.8175	78.31	60.5476	91.2174	73.5155	59.6833	73.4667	75.0331	65.1563	110.188	95.1048	87.0083	103.703	87.7899	83.9587	65.3481	109.6	72.6017	95.4919	124.076	91.4795	102.618	30.7231	43.36	18.2713	67.1149	23.3529	40.4087	62.16	75.566	78.9912	72.7647	79.2105	62.0086	63.7302	65.7448	59.4059	85.7946	51.1	68.0659	109.612
40	71.3083	84.32	47.6709	100.543	66.375	191.43	76.5397	58.9262	58.5985	38.2973	112.287	127.79	99.32	68.9444	85.6593	101.065	81.9845	111.125	100.412	98.4344	188.26	103.521	93.4118	129.785	123.518	75.938	99.9077	165.976	105.635	109.181	22.9815	57.3629	49.1558	97.5686	36.8406	50.2897	62.0079	79.5962	89.3445	87.3396	70.945	71.1008	62.6772	76.6419	58.3271	147.151	51.8974	61.8068	155.973
48	80.8605	77.5769	60.1649	101.532	72.3782	185.153	75.792	59.9835	63.5224	53.9661	118.295	125.48	89.6154	72.4138	77.6219	103.828	85.5397	111.449	101.585	99.0635	186.992	105.821	86.7083	160.113	122.722	78.3534	98.9444	166.389	85.0462	110.79	24	57.6452	45.5714	109.375	37.0909	51.1509	66.2406	78.0526	90.4595	90.7727	69.0755	69.3782	59	76.9867	58.2655	161.648	57.1639	66.6771	156.57
56	75.7869	72.0096	60.4545	99.8972	72.6466	148.147	78.8615	59.622	59.6154	92.8043	104.266	124.387	90.7212	60.759	85.0714	101.698	75.0074	108.371	92.9737	87.0238	179.955	106.076	84.4701	167.098	117.394	77.4771	36.9238	163.489	111.11	111.33	31.0641	56.0236	41.9394	103.839	36.8955	46.964	69.7008	76.8036	89.5	93.75	70.2593	84.475	54.5038	74.8742	53.5268	173.491	51.605	58.3438	131.852
64	99.6744	69.7745	66.8621	120.278	78.0866	100.414	72.9823	77.9115	74	145.508	99.9365	100.208	95.2264	67.0128	87.7216	116.648	81.9754	132.98	83.3434	100.847	199.919	109.938	74.3884	186.481	126.179	67.9	32.1628	174.937	134.565	109.5	27.5422	63.7541	52	109.523	35.9155	46.8333	60.854	70.9438	90.2845	96.5	77.8889	88.9	53.4846	83.3851	56.5738	161.802	51.5135	64.0744	151.853
72	55.9825	64.7073	103.568	88.3153	65.0404	203.578	83.9519	56.0513	64.1057	139.352	104.806	148.782	55.6747	92.6058	54.3303	44.7447	92.3548	130.773	109.696	96.0952	163.202	91.383	111.258	141.775	131.363	72.4286	36.1023	132.799	141.511	80.0962	38.0667	54.9217	46.0303	114.423	62.9697	57.0672	45.2783	69.2783	106.757	103.591	84.9748	65.7969	66.5603	61.0213	37.1236	172.817	73.5083	50.1743	130.876
80	47.3475	79.2128	74.4176	80.1875	40.6952	181.746	73.8727	51.5085	67.0394	142.483	107.049	110.168	89.6061	77.165	45.5865	52.2088	85.3644	124.147	111.709	77.9192	117.862	108.35	107.887	144.437	119.632	64.4615	37.6104	134.957	147.253	114.012	42.6234	43.6636	52.949	117.488	36.8214	54.187	23.9852	67.0424	71.6018	102.991	85.7565	67.2889	75.2113	68.7365	51.1064	179.369	73.6121	41.0189	135.906
88	45.5833	55.7579	68.1889	86.958	43.9406	192.435	78.9224	40.9048	62.1339	136.844	110.922	98.4694	98.14	80.01	46.98	52.7838	85.7815	130.667	116.575	88.7411	213.45	104.993	101.144	144.811	133.76	71.6923	96.2083	134.39	142.837	109.398	40.2462	45.1161	49.043	104.422	42.1875	49.3689	42.155	69.087	88.4444	99.0877	80.045	66.6222	72.7075	72.2585	36.7253	179.259	67.0763	47.9174	130.991
96	44.7107	49.3763	85.2909	85.3248	49.8542	178.389	78.2288	48.2893	58.1154	112.419	96.9327	87.3333	90.1827	81.9897	35.4911	84.7087	67.63	119.675	112.158	96.1709	216.907	88.8929	94.2868	129.84	114.859	76.9333	103.707	137.863	141.361	98.1889	38.2273	47.1322	51.7021	106.417	49.5313	51.6031	48.4836	66.566	108.89	98.7544	79.661	62.609	70.4247	65.9863	39.7204	175.556	59.4153	58.746	128.623
104	62.7634	54.4271	92.4352	86.4174	48.9048	177.483	73.5424	50.4667	52.9134	112.931	90.2157	77.3564	85.0388	67.3604	38.4037	92.352	62.1695	106.59	94.9421	86.0082	114.162	93.5035	81.6299	118.814	90.36	60.6415	97.7363	119.878	123.88	97.8182	34.9012	50.2093	41.0828	108.667	30.875	42.5455	56.3	66.4513	88.7778	92.9417	67.7302	55.9091	59.6558	65.74	47.0202	157.877	55.2069	60.9204	125.622
112	65.8657	51.5361	91.3043	85.5862	48.5437	182.22	69.9244	68.6508	58.4444	122.866	95.3365	95.6699	85.0909	79.9907	46.7895	95.0079	56.6529	99.1613	85.3698	85.3582	164	85.8201	83.814	116.607	104.122	62.0177	84.0667	124.064	130.133	98.5283	30.4559	53.0379	47.1327	99.7188	29.2586	42.2288	48.8676	63.9829	63.2162	102.892	68.3226	58.9855	58.0526	61.2885	45.2778	152.379	55.6864	61.0642	122.405
120	64.5	54.0588	86.4463	86.8051	45.1979	162.76	75.6083	60.7154	52.9048	122	92.2843	103.824	80.7048	66.0189	55.681	104.992	61.5085	102.855	93.4174	83.3077	179.81	89.6429	80.4331	123.151	109.588	61.2353	72.9381	118.625	119.891	93.486	34.225	55.0079	41.8051	110.452	24.5116	36.981	49.7424	62.2778	82.5726	104.252	65.96	59.4741	53.8052	62.2125	46.6636	151.18	51.1724	64.0536	120.05
128	65.0301	60.3645	79.2705	75.5172	64.5784	156.538	73.1532	54.9231	48.9923	118.908	86.9479	112.468	72.2857	48.7563	52.9483	98.1953	60.4733	103.458	93.0965	73.6304	153.563	84.8662	76.4198	125.472	121.093	67.0763	92.9213	117.542	129.792	91.8839	34.6709	54.1803	45.4951	99.0385	30.3226	19.8889	56.6953	56.6726	74.7586	90.9304	63.4667	53.9416	56.4221	59.1032	48.6786	149.463	55.2906	64.7456	114.748
136	59.3806	57.9821	77.0909	73.0855	70.4649	152.788	70.3594	59.2348	44.35	112.859	88.0594	105.083	68.34	56.7333	54.6087	95.5846	61.157	98.521	82.2261	71.5145	122.841	77.5106	68.3817	112.207	113.124	64.1452	81.9773	117.49	116.853	85.2566	28.7805	53.4806	44.9904	80.1036	32.6585	17.4	57.4211	52.8435	66.7545	90.8462	63.4	54.1079	55.3165	59.5849	39.7815	144.263	48.975	56.0339	115.314
144	62.7556	55.8	74.9018	36.1429	68.3821	145.224	73.7031	56.5827	40.0896	100.3	75.6042	102.791	63.38	65.904	47.9083	82.0945	62.9841	94.9832	80.7739	74.1643	129.504	76.4823	64.9213	93.9444	102.542	63.7339	82.0956	109.124	118.186	78.1638	30.7848	52.1462	42.7549	88.7174	34.5077	53.8889	56.5923	54.018	69.0536	98.1466	67.1083	52.8394	54.7532	58.109	37.7603	143.276	51.0496	57.1217	112.603
152	56.4275	52.2019	70.0168	31.7451	51.2966	139.692	67.1639	56.3516	38.6642	100.365	76.1188	91.3148	59.8542	65.8689	59.0081	80.712	63.5118	92.3852	74.8957	69.8456	139.432	80.4222	63.3629	95.7959	102.063	57.1488	82.9247	104.486	111.235	74.885	29.8269	47.1145	42.3684	90.075	32.6047	37.8767	56.1212	50.4602	68.5339	88.4348	58.0086	50.3701	53.125	52.239	39.886	135.425	46.784	56.4597	105.322
160	47.8085	54.7664	62.4711	76.1475	56.5089	130.899	63.9431	49.4237	41.0827	97.05	68.5618	87.3048	56.3776	54.661	54.6897	76.7459	60.1508	92.3771	69.6339	68.6765	131.04	70.2517	61.878	89.2587	98.5444	55.0909	59.0725	100.897	108.788	74.0084	27.3826	43.626	39.625	74.1429	37.6512	18.7511	51.6183	46.8087	74.5133	88.9	56.4553	48.3937	47.1034	49.8765	39.4397	129.835	38.096	52.472	100.433
168	42.8582	54.6036	57.0238	87.7083	54.7411	130.992	59.15	50.1212	38.2778	93.4063	67.1531	77.6604	50.9474	52.3846	36.6724	77.856	58.938	86.1092	66.6991	66.766	126.713	71.7	59.5484	84.8082	102.989	53.6279	89.4405	104.486	104.869	71.2034	29	45.4385	39.7071	78.8064	80.3431	30.6885	51.0519	45.3909	71.9508	96.1321	58.6034	44.8661	21.2091	46.2767	36.2435	124.364	39.3548	49.9365	96.7398
176	42.0284	56.1008	54.2727	71.3947	50.1455	121.27	54.1951	43.4077	43.0916	91.6436	66.0808	71.6952	48.71	57.2581	42.2328	81.7541	48.1694	81.576	65.1667	67.6204	129.263	66.2828	54.5397	80.5	94.7159	49.8032	69.956	101.857	95.2283	62.5086	26.2277	42.1288	37.3942	67.7347	64.8148	29.6667	47.4511	42.4636	68.7083	87.2703	57.1622	38.9672	22.3286	45.3165	35.9722	121.609	35.0476	46.3306	96.958
184	47.4571	48.9391	47.9516	71.1299	53.0248	112.958	50.1774	43.6349	36.194	83.5463	63.699	67.4434	45.9082	58.9	46.8224	73.3413	45.2977	84.3385	59.7321	64.0576	109.053	65.0213	50.3462	78.5676	94.4022	48.9848	50.4035	100.479	89.1667	66.3396	23.6452	42.2734	37.566	66.9487	60.4464	33.3977	47.6286	39.8365	66.6341	79.7054	53.6154	43.8195	68.775	45.2436	35.6538	116.762	36.2846	44.748	86.9741
192	45.0576	49.0246	40.8333	64.0602	51.2787	111.282	51.4409	38.0157	34.1971	76.4299	65.4474	68.0291	42.8737	55.9583	42.7453	72.2923	53.0866	77.0709	56.2137	58.5616	102.262	56.8189	49.5725	75.3007	93.0889	47.248	58.7547	90.4759	79.4141	64.4906	22.8333	40.6336	32.4909	66.3889	60.9107	32.7857	47.4104	38.2019	63.2583	75.3805	51.1583	44.3929	59.0588	43.5357	34.9263	108.651	36.3391	42.0769	88.3559
200	42.0214	45.7317	37.8976	61.1023	50.4331	117.811	49.6613	38.0846	35.9683	73.4037	62.9907	65.0192	41.7188	47.3923	42.5636	70.9328	48.8779	73.9677	55.2523	59.0357	104.822	31.0851	51.3588	63.5197	93.2222	44.7077	59.5888	83.2621	80.2178	55.7963	23.4815	43.3858	33.1062	61.1644	45.3776	31.5918	46.1655	35.6071	58.1967	74	48.4655	41.8394	48.7813	26.1818	32.3607	118.168	32.7623	45.5076	86.5913
208	39.9191	43.4417	34.4331	56.253	48.4545	104.958	46.1917	35.9385	33.8397	62.2162	55.5965	62.8056	39.1616	44.5635	36.7857	69.7064	45.2946	75.0547	52.1736	53.2993	100.595	26.5513	47.6045	59.9574	84.1591	43.7317	67.8587	41.7759	72.6531	59.9496	22.1489	37.8984	31.681	50.3227	50.3652	30.62	36.9412	34.9703	57.6911	69.6792	43.1197	23.2358	46.1053	23.6207	35.0672	107.77	31.6308	41.1912	80.1532
216	38.1799	39.069	36.2826	59.2333	45.3175	96.1917	44.3226	33.9375	29.6103	53.4352	55.9739	55.8762	35.3673	45.4463	34.3818	66.6279	43.5455	66.168	50.7288	48.3116	78.2836	74.3563	43.5469	59.6127	78.3118	37.4524	49.9636	34.8609	66.0707	55.1508	18.8913	32.6923	27.2075	27.4615	54.1709	27.6263	36.2977	31.1852	48.2283	62.2703	37.5	21.4028	44.6333	20.0405	32.1724	98.6535	23.7176	36.0074	69.3793
224	32.9416	36.3509	34.4202	52.6304	39.1221	84.1695	40.811	31.4959	26.2806	50.4112	47.8034	51.4434	31.8586	41.2564	30.1322	60.3566	37.544	62.6589	53.3866	43.0217	77.0147	59.5	40.3047	48.7886	75.4574	38.2824	49.1504	67.7639	58.8932	50.211	16.1461	32.1417	26.3805	27.9506	53.3211	27.2844	34.7481	30.3805	45.1901	57.9052	36.9752	19.7917	40.1458	46.6386	31.3051	93.9764	18.213	33.9699	66.2478
232	34.4701	38.5776	37.6415	57.0805	33.5515	86.7521	46.1111	34.626	28.3453	53.2476	49.9918	54.2642	33.2427	39.4831	34.4298	62.9237	41.8837	63.0376	52.2542	45.8369	79.146	51.4271	41.0472	52.9645	79.9255	37.4436	61.2212	114.213	62.4369	48.5841	18.172	33.0703	28.0932	31.3744	57.5841	27.5922	33.7111	31.7759	49.6393	65.1062	40.9098	19.7414	41.2404	44.303	30.9407	87.7203	18.2478	34.3058	65.181
240	33.1087	34.7931	39.4132	61.7386	41.6791	81.2727	46.246	31.5735	25.0993	50.5926	49.1897	49.217	30.5859	37.0678	34.6218	46.598	38.3462	68.5075	53.1463	45.4234	80.5789	53.9143	44.2836	57.4	77.375	38.7612	61.5607	106.809	64.5941	50.5357	18.2174	33.4308	28.4211	60.7547	55.3551	26.5146	32.4812	30.11	45.1739	64.379	41.7966	60.5581	45.6	39.3168	33.3689	93.6016	24.942	33.1557	66.3784
248	31.3885	31.5088	37.913	55.5663	33.9173	74.7686	42.6016	30.5214	29.3333	43.8649	43.9576	52.1835	30.2427	34.2645	34.1638	53.152	35.3185	68.8507	49.0246	41.3521	84.3759	51.0096	42.4444	48.3718	82.3617	37.5878	60.823	88.8646	59.15	43.951	18.1667	31.374	26.3445	38.2273	52.1333	15.1897	29.097	28.7544	44.1102	61.4508	38.3525	54.4526	44.4348	37.4563	29.1077	87.0847	35.5069	35.8968	64.7018
256	27.55	33.1111	39.7239	52.5778	34.0611	73.65	41.7344	28.2754	27.8	40.0431	43.0339	49.6038	33.1923	32.5932	35.5517	48.3233	33.0657	69.3308	45.3008	39.3517	83.6742	50.5096	39.6131	50.2562	76.2989	33.5385	62.3611	81.7917	56.1717	43.604	18.413	32.8626	24.6957	54.6923	48.7879	23.6574	26.5255	28.3853	43	59.2377	37.0656	48.1053	40.7034	33.6075	29.5138	88.8083	30.2911	33.5794	60.2523
264	29.8621	30.5847	39.6642	57.5	38	78.75	38.7769	28.0448	26.0075	38.9569	43.184	47.2719	34.9412	28.025	34.0169	51.2778	33.2246	67.2923	48.1654	26.88	76.9552	48.514	38.0896	46.1711	71.732	34.458	56.4495	78.6162	53.8	45.5294	18.4318	31.9925	24.3621	45.3067	48.4685	23.2679	24.0365	28.8	38.3983	56.437	36.2419	42.8	40	32.9815	28.082	81.8729	27.3976	33.7557	60.045
272	29.4406	31.9752	38.7966	55.8068	25.5303	68.5645	36.8561	26.8692	23.3869	38.8761	40.2373	43.9159	30.3585	28.904	38.0345	50.2109	33.2331	60.9559	44.3667	25.354	74.9701	44.1748	39.8794	45.962	69.9667	32.1185	54.2982	71.1373	50.6373	45.9789	17.5366	29.7357	27.5965	45.8133	44.4727	19.7339	24.9197	27.4087	38.1667	52.9658	32.2692	35.703	37.4915	30.3571	28.0517	85.4228	27.2706	31	55.5043
280	28.1712	31.2645	36.0259	50.9891	25.2578	65.8926	38.75	26.0465	22.9037	38.1709	41.048	43.0522	29.8654	29.0902	36.819	46.9044	32.5315	61.1212	40.6923	24.3293	67.7132	48.0374	34.5214	46.5823	66.0111	32.4214	51.4336	69.93	44.0097	42.1509	19.134	30.0429	24.0619	44.1591	33.9352	23.181	25.2741	26.0091	38.6068	57.2623	30.7385	42.77	39.5868	27.4273	26.6916	82.6047	22.5806	31.48	56.2456
288	28.2886	27.5635	35.0278	51.4824	26.125	65.3554	37.9242	26.4453	20.6138	36.9911	40.9829	41.3333	29.6509	27.469	35.886	37.7168	32.2606	61.3923	41.3967	51.0779	63.1377	45.9208	33.8456	43.2516	61.8723	30.9124	48.7652	67.6869	44.4286	43.2105	15.963	25.7972	23.8684	43.4583	32.7009	22.9737	25.7721	24.886	37.8378	53.938	30.0732	42.4444	39.0556	28.2389	26.1456	80.75	24.7813	30.176	55.6404
296	30.0066	29.936	36.1282	48.5	23.291	60.0508	36.1719	24.3723	20.0382	34.6957	39.35	37.3611	29.3333	27.0252	35.9115	39.4231	31.0699	58.6457	41.5794	48.3176	67.3404	44.3302	37.1972	41.4848	64.6979	28.9847	49.5351	67.3235	41.5619	40.2957	15.0667	26.6454	23.4182	42.7027	32.6321	21.6909	25.8015	25.5909	38.3661	53.7538	29.9333	37.1287	37.7	27.0345	23.0948	78.5781	24.2766	28.879	49.9464
304	32.7533	30.5041	32.2612	50.1368	23.1923	58.1681	36.3817	25.1515	20.9178	32.0734	37.0082	32.8148	26.4434	23.6218	37.9304	38.7143	29.6549	59.1719	38.7623	44.6	57.9859	46.3426	36.5106	42.8056	63.4022	29.3759	48.7434	62.9596	38.9725	37.8348	15.1702	26.4823	21.4259	36.625	35.7156	20.4159	20.669	26.4423	33.3559	47.4071	27.6066	33.2121	36.4098	25.4352	25.0348	80.9213	26.4506	27.1864	47.5575
312	32.8851	28.8359	34.9175	46.1667	23.4876	60.7317	36.8731	25.7266	20.2808	29.7282	38.2735	34.1415	25.5377	23.7453	37.4615	44.1603	30.6812	56.9466	34.314	40.9318	53.9583	46.9905	40.9338	34.1518	60.2421	30.3407	48.1132	60.8317	39.6296	34.5398	14.6833	23.0071	23.1981	35.1875	34.4528	20	21.0211	24.9813	29.4224	44.8905	32.4688	33.0947	35.6299	26.25	23.0185	79.5512	22.022	30.371	49.2478
320	27.3904	27.8226	24.74	46.7368	25.637	59.5391	36.4857	23.7972	19.2057	30.1226	38.063	31.1441	29.0294	24.1818	34.5431	40.708	29.7045	57.9587	35.5702	37.8064	56.0286	41.4397	37	26.4231	61.1075	32.4545	44.6	65.4848	37.6481	25.819	13.3611	23.7376	23.0603	35.4231	35.3458	21.7925	22.2132	25.3514	31.3145	43.4853	30.4887	33.5326	35.3817	25.161	22.5364	75.9091	24.5432	28.627	46.3276
328	33.9189	24.719	21.5556	43.0753	24.2761	55.264	34.2963	23.9632	20.5182	29.2743	37.4385	29.4486	30.2455	24.2602	36.9391	37.1407	29.1971	55.2131	34.9431	35.7609	52.1181	44.4492	38.4222	57.9326	57.4316	32.8582	43.0431	64.5686	37.6091	25.1284	15.1429	23	22.9913	34.6875	32.2524	22.7429	21.0876	24.4386	32.3136	40.4929	35.9621	36.2292	31.0714	25.9913	22.5714	80.3	21.6778	27.328	47.0189
336	33.6458	25.9492	19	43.3171	24.0081	54.5703	30.9041	24.7557	17.4412	29.8704	38.5538	30.0377	29.1313	25.2295	33.8696	35.8456	29.8768	59.1949	40.2712	34.4186	45.5676	43.4615	36.5429	46.7822	53.3737	32.1458	43.5841	62.9238	35.5702	23.3793	11.5405	21.6783	21.6695	34.3143	29.375	21.6226	20.9726	25.2679	30.0513	39.0851	28.6385	31.9208	33.4436	24.3226	23.3387	76.8699	20.9444	28.5354	48.2091
344	31.6179	24.9754	43.5	41.4304	22.8819	53.2813	34.0764	21.5969	15.6699	27.2545	39.2049	27.566	28.6822	26.5083	30.8261	34.437	27.6119	55.9528	39.7521	33.2414	44.4685	46.1532	36.5682	43.2772	49.32	31.9932	39.2925	57.4579	36.0702	39.9868	12.027	23.3451	20.8348	29.8667	32.5472	21.569	21.1056	23.3852	30.4397	39.461	29.7008	32.4184	30.7686	24.0325	22.0847	78.2955	22.3535	27.2231	43.2124
352	22.1224	26.6441	40.7143	40.2895	24.7333	49.2769	32.0142	19.8095	14.6533	26.0093	42.9895	27.1182	29.567	26.6349	34.2432	36.6241	25.0584	56.386	37.1406	33	43.5423	42.7227	33.0916	39.1733	55	34.6444	40.5913	57.1724	35.5327	36.9851	14.1176	24.6028	20.1982	30.9333	30.3465	20.6542	21.4122	24.2167	28.7966	39.6207	28	34.3673	28.6303	23.5179	21.0357	77.0227	24.6383	26.7667	40.0556
360	22.3704	25.05	34.3571	38.3636	26.5231	50.5231	34.4706	27.3944	29.5342	27.4298	41.7358	28.0909	29.6415	27.6048	33.8347	34.6423	24.6691	51.1983	37.2479	31.7527	53.2463	42.9328	36.3714	39.2959	54.7822	31.8481	39.6207	55.2586	39.6262	33.7532	12.5593	24.446	20.9167	35.1923	30.8824	21.6552	21.9306	22.1148	27.9407	40.7297	31.9113	32.26	28.2	23.7876	19.3571	79.8849	25.6961	29.2373	42.5893
368	40.7703	27.1463	35.9259	35.7432	24.3868	52.1053	35.2246	31.7419	24.7442	25.8796	42.8692	26.0536	31.0926	26.3739	34.0508	33.0803	25.5038	52.4262	35.8908	32.2843	43.9044	43.0776	40.4496	37.6481	56.8269	32.6519	35.6126	57.0885	40.3559	33.9036	12.549	23.5775	20.9292	31.2162	30.4364	19.3306	22.6338	21.8067	28.4237	37.8	31.7077	32.3922	26.2846	24.1034	20.4583	75.9302	21.6667	27.843	42.307
376	41.0538	23.4159	35.4444	34.2	24.3419	54.8154	34.4928	28.5114	22.5208	27.7377	44.6837	28.2821	30.45	26.7241	30.4957	28.766	23.4228	53.8707	37.2131	33.18	40.3066	40.9358	34.1799	35.5391	53.5769	29.209	33.2105	59.5676	43.1402	31.3103	11.3768	23.9635	21.625	32.9412	30.9159	19.5	19.8621	20.1167	30	38.85	34.2177	31.8235	26.8151	22.8739	21.0159	75.0547	21.8654	28.694	43.1429
384	34.2941	23.0593	30.5116	31.6875	19.9714	51.6406	34.6565	27.7241	19.6778	25.4576	40.1959	24.7522	27.1429	27.9151	30.5357	34.7801	24.4754	52.5246	38.056	30.3571	43.6087	41.6818	35.669	34.5377	51.4272	29.9245	33.469	52.6754	43.932	28.5309	11.8554	21.2769	19.7788	28.2917	29.3939	19.9917	19.7586	23.0354	27.4576	41.6143	31.7323	30.0612	25.3171	22.0943	19.5345	71.2424	19.6436	26.2741	44.1667
392	32.5536	23.8908	33	33.039	18.8308	50.0687	35.9779	24.3111	20.4	29.0357	44.0286	27.0783	26.8571	26.6694	28.0642	32.8041	24.6303	48.4775	35.4309	27.6931	41.3986	41.0796	36.1049	35.8144	50.2155	32.1333	33.2419	53.4655	44.9375	30.1163	12.5921	25.0148	20.6372	30.1746	30.1205	16.2598	19.3158	23.3967	28.4915	38.2482	30.2377	29.7865	27.187	25.0885	19.4959	69.4219	18.37	26.4892	47.2
400	34.3462	22.7143	33.3243	33.0964	32.6761	42.6162	34.438	23.5591	25.7253	26.3826	41.3854	27.8362	29.3628	28.7891	30.1204	29.5149	26.594	44.7323	30.1322	30.2788	39.3681	39.7054	34.2133	37.0194	48.6325	30.8759	32.9661	51.2273	45.2952	32.6279	12.3239	25.5683	21.6408	32.1481	29.6	18.2901	15.446	23.9561	31.0496	35.7027	31.7787	32.2476	27.5041	26.4386	19.9829	65.4	16.54	25.0543	47.8969
408	34.0364	25.9316	29.8125	33.4457	25.975	39.7959	32.4615	23.1099	20.9158	26.0755	41.957	27.8475	29.7807	29.7586	29.9478	28.9021	29.8661	45.1654	34.9688	29.7059	38.5724	39.7043	36.5338	36.2456	43.4746	29.4925	31.2177	46.1091	43.5862	29.7381	13.4419	25.4127	20.7288	30.1518	31.757	17.7313	16.3514	23.8984	38.688	37.7153	32.9669	25.2	24.959	24.4298	19.1239	64.9846	19.2596	23.3462	49.25
416	34.1364	23.8103	25.2258	26.8571	24.3034	36.7959	31.8951	23.1739	18.8889	25.6827	41.4771	26.0087	27.9027	30.2288	28.1466	27.0929	25.9924	43.7761	32.3583	27.787	42.6408	40.4912	33.95	38.5574	44.2261	29.8406	32.5923	47.217	42.5135	26.4674	14.15	26.9281	21.283	29.2474	25.9583	17.7059	24.7097	22.3864	33.843	37.5811	31.7479	25.0594	26.8889	23.2522	18.6393	59.084	18.9596	23.776	46.8646
424	35.7345	25.184	29.2593	29.3585	25.4141	56	33.5929	24.466	20.5474	25.9914	42.6762	28.6283	34.0431	26.6289	37.5727	27.5899	30.6429	46.3304	33.9524	30.6729	39.438	40.973	31.9385	40.7217	48.4603	22.1324	33.542	49.5135	39.6731	25.7195	19.4414	29.4154	23.2411	30.5714	28.6321	18.4524	25.2955	21.8077	43.8268	38.8369	37.7724	24.5192	28.582	22.0261	18.0331	63.1077	16.9439	21.6457	50.4694
432	31.3645	25.5968	25.1154	28.6887	23.8537	56.9315	35.1704	24.0204	18.4563	25.6577	41.4151	26.6087	33.3628	27.6786	27.6525	26.3929	29.8125	47.1085	35.0167	29.3942	38.0071	39.0522	34.7447	39.9739	46.5118	19.5873	33.9535	47.1826	41.7297	26.1034	15.9556	25.9116	25.5089	29	30.3784	16.4087	20	23.1016	44.5802	38.6809	33.1343	24.6408	29.9843	25.6	19.8197	54.1402	16.396	22.7143	43.8774
440	30.0094	25.5043	27.7429	30.0093	25.7019	52.1667	31.7634	23.729	19.4356	25.319	41.6442	27.2	33.832	29.3383	31.9583	28.9236	29.2906	50.2288	31.7559	26.4792	40.2164	38.087	36.4676	40.2521	47.68	18.8553	35.1415	45.6783	46.0091	29.6076	16.8045	29.5597	25.0357	31.7767	35.1552	17.9365	19.47	21.2556	44.1527	36.5	37.1852	22.2476	30.0763	25.0769	18.1654	59.7143	15.8416	22.075	47.3367
448	31.9423	22.1043	20.3	29.8019	23.3814	46.8049	31.6875	22.6881	19.0202	27.5273	39.6289	33.2101	38.0672	28.3488	31.2991	27.3529	29.8571	47.7899	34.4206	25.6937	36.3803	38.3036	26.9841	40.3391	44.6053	38.5325	41.2564	45.0531	43.0259	26.0964	16.4016	26.3784	24.6306	30.3945	31.3333	17.0469	19.602	21.4538	44.6403	36.0135	38.0294	21.04	30.7656	24.4274	19.0086	58.1825	16.7379	23.1508	45.4128
456	29.781	22.25	24.973	31.1226	22.2673	43.2625	32.3028	23.2773	17.5859	25.6724	41.8812	30.9576	34.8053	27.3926	34.3448	27.7123	32.8241	44.0776	33.124	26.5962	34.6029	36.819	27.0676	40.7907	42.125	36.7209	34.6667	42.3727	41.5446	27.5	17.3407	26.269	25.9483	27.2264	33.367	15.157	21.899	19.1756	43.7021	36.7465	34.2941	21.2476	32.3871	23.1167	17.5847	60.4228	15.604	21.8095	48.8515
464	28.1667	21.0556	19.8621	28.3981	21.2	38.3929	29.0938	21.7436	19.8913	24.1736	45.8488	28.6034	35.072	25.7252	33.6549	28.8433	31.0891	43.0079	32.622	26.6154	32.7172	33.2991	22.0641	33.5564	41.0636	33.8295	36.26	41.0088	40.6916	27.6667	14.6667	24.3182	29.4569	26.5362	36.6696	15.8151	19.9505	18.3538	40.7986	33.4255	30.7929	20.6132	32.3228	23.746	20.0224	56.748	16.9123	25.3788	47.6139
472	27.402	20.7478	25.4444	27.4404	20.6354	39.2967	27.4328	21.2432	18.8636	23.2685	44.625	27.1327	33.8175	25.6316	30.6721	32.6107	30.9153	43.0431	32.1371	26.5714	36.8296	33.367	41.4933	33.951	39.3826	32.1613	34	42.1695	40.2034	28.0845	14.8403	25.0559	27.045	26.602	33.7328	17.9912	19.6842	17.7231	43.0072	33.3929	30.4889	22.4854	34.6154	20.5902	20.0391	53.8993	18.0085	23.937	52.4286
480	27.1923	22.0179	24.3636	31.2203	21.6517	36.9053	26.0855	23.4561	21.2526	28.0152	48.3562	29.9492	31.1111	24.7203	36.5385	31.8899	30.0093	42.3592	36.1452	27.7117	30.331	32.887	36.6081	32.7347	38.0971	31.8558	32.3211	42.48	40.1271	27.5952	11.8116	27.8794	25.6271	26.7053	35.1889	15.8	20.375	24.3	40.3721	41.2324	32.5469	24.3458	34.0923	28.959	20.4	56.425	20.9327	25.6377	54.8571
488	27.8586	23.2041	28.2174	33.1858	19.9778	36.9205	24.8073	23.9722	23.4865	27.7681	50.1029	29.8305	29.041	25.6752	37.7829	29.0339	25.3578	43.0794	31.7642	29.1132	32.9783	34.2095	35.2424	33.3495	35.5258	36.2039	33.7664	42.025	39.7851	29.7901	20.5	27.6846	24.0593	26.7353	33.8936	15.0566	19.8624	19.3712	38.1008	40.0069	33.9291	21.2315	33.4918	28.4016	20.2258	57.4962	21.1442	25.0143	61.6422
496	26.7143	24.6019	27.9048	31.4455	20.3077	38.1667	25.3611	25.7961	21.3721	27.0993	55.9259	29.925	30.7059	27.2475	31.7023	30.0083	29.9314	41	29.25	28.0196	30.2899	34.0283	32.8679	32.4176	35.3939	33.875	33.8434	38.5372	37.8862	29.8444	18.8776	25.5442	23.8871	25.8095	31.1124	14.5784	19.1863	16.3876	39.7419	38.4865	31.8468	19.9065	33.2923	29.252	17.6161	55.3409	20.5214	24.8235	61.6239
504	25.8182	25.7238	31.1667	29.5849	20.3953	37.3918	23.8417	23.4722	20.3939	25.6918	54.0417	35.176	33.4696	25.0984	31.1074	30.1284	26.1391	41.8462	34.0424	32.5	43.7063	30.7182	32.7174	37.4259	35.701	30.4455	37.2471	38.1597	39.8559	30.0617	16.59	25.3197	25.2414	23.9314	32.47	14.1193	19.6792	17.2519	33.8843	34.269	33.2149	18.0857	35.752	30.9844	18.3058	55.878	21.027	24.1069	58.5
512	28.9714	26.625	26.7619	29.1495	19.6463	32.75	23.3481	23.5794	19.4951	25.7234	58.0317	33.8205	31.4825	24.951	35.5	38.0941	24.1466	41.3893	32.4359	33.2336	42.25	31.2523	34.0515	34.5603	34.9898	31.2083	37.8542	39.2521	37.708	31.2152	17.7789	24.9007	23.575	25.1633	30.84	15.0094	19.4811	16.8939	33.9286	30.9718	33.7903	18.8791	38.6489	30.125	18.5714	57.5254	19.2264	22.6818	64.5207
520	30.3564	23.5096	29.6316	27.1622	18.0698	33.0606	22.6241	22.0833	20.6337	27.125	53.4394	34.9672	28.7679	24.2295	36.4167	33.4526	26.1271	43.8872	31.5917	35.0566	36.3615	30.4074	31.07	34.1953	37.3918	33.2549	38.8163	38.3826	38.2883	30.4805	16.5	24.6943	21.6106	24.7549	28.2404	16.0435	21.2661	17.5426	32.3651	32.6933	30.7339	17.0101	35.0902	27.0074	21.2451	58.0242	20.4434	21.8561	59.4083
528	31.1154	26.1942	26.4444	29.1215	21.0581	33.4845	22.4476	22.9429	21.1284	28.6528	56.4259	39.3197	30.1636	23.5098	37.902	32.3093	24.3902	42.9185	29.0168	32.9375	27.9437	31.3017	29.8333	34.623	32.3093	32.4272	37.2644	36.9744	35.9153	29.2533	17.6196	24.3375	19.8214	26.4505	32.3077	16.1654	17.9528	18.4264	33.08	29.9931	35.4048	19.89	36.0299	26.6212	20.9626	57.7037	21.53	23.5797	59.4474
536	29.7429	28.7699	27.0909	29.0275	21.4091	33.8144	21.0571	22.8482	19.3451	30.1458	54.9155	38.4661	28.0268	22.8261	37.156	26.5149	24.2214	39.9853	29.8596	35.0192	25.3873	34.4889	30.2796	34.4071	33.3238	31.24	34.3204	36.9083	39.4052	29.8442	17.6444	24.0649	19.4397	27.2222	33.66	14.4309	16.8627	18.1765	32.2541	33.0278	37.1102	18.4271	35.1926	30.5985	20.7941	55.2774	23.3627	23.7445	58.5439
544	28.7108	26.8211	23.381	28.8142	19.0333	33.5474	22.2847	22.5856	20.1792	26.4348	54.7606	37.8898	27.4867	24.0526	40.4779	26.8316	20.1538	40.4706	30.1322	34.3704	25.7877	36.2212	30.0319	31.464	32.8462	31.5417	31.1786	39.307	32.5603	29.2055	14.9889	24.6908	21.7826	27.2931	32.3232	16.2414	18	17.479	36.3968	28.5333	38.7969	23.701	34.1385	30.5859	19.5285	51.8944	21.9717	23.8923	58.5263
552	27.48	27.0976	20.4545	26.4112	20.25	35.8163	21.9852	21.6121	21.2736	26.7943	50.9474	36.8761	25.8534	23.8462	39.7265	28.3488	21.5504	42.1579	30.2696	33.9643	26.1901	31.9626	28.914	31.5214	31.8981	33.6526	31.3966	38.087	33.8992	30.1646	15.6044	22.2697	21.2804	27.9739	32.38	17.4138	18.6698	18.0248	33.9921	28	41.5736	21.7835	31.7786	30.6134	23.8288	51.3759	22.8889	24.0448	63.2564
560	32.2348	26.875	18.3529	26.5463	20.2745	35.2473	21.54	21.8475	21.402	27.0496	50.5053	35.3793	25.8083	23.734	40.9569	28.7184	22.664	41.8421	32.6545	33.5636	27.2353	30.3153	29.8511	28.7304	31.9709	33.4216	27.7434	38.0991	33.4224	30.6892	14.8586	22.9808	19.1743	32.2881	35.1739	17.0081	19.0603	18.9841	36.48	29.5248	40.3759	23.9425	32.188	30.8846	26.3846	49.6767	23.2202	22.3066	64.1525
568	37.7946	23.9496	18.0952	27.1727	18.551	35.5313	21.0355	22.0339	20.6535	28.1314	49.8641	36.7436	24.3884	26.5616	41.6202	28.9902	23.3937	43.1938	32.5259	35.5702	26.2786	32.8491	28.6598	28.6727	32.3143	28.2396	30.4153	36.5273	32.3451	29.6944	14.898	22.3758	18.5862	30.7565	32.5204	16.0446	18.8448	20.2636	35.3154	28.8592	37.6512	21.069	31.0758	30.6	23.6475	46.6957	22.3585	22.8984	62.7119
576	35.8636	24.9381	25.6923	30.5243	16.9894	34.2967	22.1014	20.9381	22.6106	25.6644	53.4828	37.6581	25.1795	23.908	42.0242	29.3426	27.8702	38.1752	32.819	34.3534	24.2482	31.0776	29.5743	32.6667	36.3545	30.7172	33.5862	36.0354	37.219	29.5443	14.8586	22.1409	19.0088	27.8667	31.0421	17.425	20.1905	20.0775	32.1667	28.4899	37.4326	21.3409	29.9328	30	26.875	44.6269	21.2087	22.3798	67.0909
584	33.6937	26.708	17.9615	28.699	17.2551	36.5287	21.2966	21.25	20.0172	23.9781	50.6633	40.5556	24.9068	26.2286	42.3359	26.61	26.7209	42.3259	33.2951	34.5565	25.7883	32.2759	28.9485	28.6174	32.819	27.2525	30.4386	36.0631	37.1043	34.2824	15.1262	21.2961	18.5234	28.6636	27.9063	18.2033	19.3269	21.0538	30.3154	26.9809	43.7092	20.4747	30.2174	27.9076	24.8268	42.3835	23.9286	23.4	62.675
592	29.9619	27.1327	16.5926	28.2072	16.7255	33.2159	21.058	20.7119	20.0439	24.3643	54.125	37.9422	27.8534	26.8788	43.608	27.9057	29.7845	38.2621	34.874	33.9316	25.6197	33.6772	27.3495	29.5893	38.7333	27.92	31.0172	35.9174	36.4907	29.4125	15.66	17.873	17.8305	31.0849	30.2091	19.0291	16.1981	22.4806	31.4231	23.3831	43.4167	18.1546	30.223	29.4754	26.7065	41.2538	22.0098	23.6015	65.2437
600	30.3645	24.886	26.2308	30.4444	17.8081	32.2069	22.1168	20.4839	20.5714	25.1037	55.6792	43.6726	28.0087	25.4314	42.8032	28.0776	27.3879	36.5782	36.5276	34.2696	25.596	35.4609	27.2079	27.3679	35.3	25.8132	29.7565	36.3182	36.4128	32.338	15.2947	16.7619	19.5547	28.07	29.972	17.906	16.4019	24.1278	29.5114	25.4789	43.7842	18.8788	29.1353	27.6964	28.8776	40.7969	21.181	23.6822	66.0492
608	34.6636	25.4602	19.3333	28.4078	18.5849	31.8953	22.8443	21.3103	22.75	26.4965	54.5361	39.8814	28.8051	25.1809	42.124	31.625	29.4224	34.8013	37.0238	33.8496	32.9692	33.2119	27.3529	27.4622	32.1091	28.4512	35.0354	36.2703	37.5093	29.4925	14.9468	16.8833	20.4776	28.6486	28.4907	19.1122	16.5495	20	31.6641	25.5208	37.9167	15.8485	30.6912	28.5217	27.7966	41.6148	21.5128	23.7557	64.575
616	29.4074	21.9344	15.4231	30.2523	19.4356	33.9348	21.2174	21.4583	21.2358	24.774	53.3271	39.735	32.8991	26.6239	43.1908	31.1721	28.1167	34.3108	45.9831	31.5804	28.3158	33.5492	28.4381	29.2966	33.2621	27.1616	28.0085	40.4	34.2051	31.6232	15.0843	16.4043	20.3534	26.0865	28.8364	18.4646	17.4554	20.9231	32.9394	25.8951	31.6412	16.8387	30.0219	29.6198	25.0827	43.694	21.871	26.1128	64.6613
624	25.4811	21.4407	16.1667	28.6783	19.7264	31.899	23.8889	17.9573	20.4771	25.1702	49.7387	40.2017	30.1913	24.6705	35.748	33.6556	30.8692	38.8099	43.4	33.5982	25.8451	33.75	27.1782	25.4063	32.2095	27.5591	28.0763	37.5364	34.7333	33.5167	15.3111	24.6471	21.6491	26.3551	26.5534	17.864	16.7521	21.0154	36.9225	26.2183	31.5154	19.5816	32.5396	27.2615	23.9542	39.2537	21.3945	23.7786	62.7542
632	26.6937	21.9043	25.2609	28.6339	21.402	31.1633	22.9685	19.2818	21.3929	26.1418	51.25	42.7931	30.0342	22.1111	33.5323	37.875	29.9417	40.5656	44.3362	31.0086	29.3768	32.975	26.6792	24.1057	33.3878	24.3263	29.7769	37.9907	36.1968	33.4605	13.63	25.9789	20.5328	27.4825	27.0851	20	15.6911	20.4444	38.4923	30.1007	32.25	18.2651	32.2518	25.9453	25.9407	41.2741	21.1313	24.4692	66.4017
640	28.0522	24.906	27.125	26.2752	22.3661	32.2889	25.7287	18.5673	19.6667	22.7943	51	41.1176	27.9138	24.3294	39.627	33.5729	31.1122	43	48.0909	29.8174	41.25	34.0909	26.27	24.9508	34.6404	21.7368	30.3802	35.875	34.2393	28.7875	12.2766	23.7647	19.4148	27.1019	25.1731	19.1311	15.4048	21.9528	36.2538	30.9231	31.7185	15.8182	32.3214	24.6031	24.9398	42.2388	20.3304	25.2424	63.7339
648	23.7179	23.547	23.6316	30.5556	22.7048	30.5054	22.8256	20	20.8814	22.3669	49.7069	43.7311	35.4074	27.5862	38.6349	30.8	26.9457	39.6275	48.7236	31.1121	39.7744	31.6378	25.7921	23.6838	34.9783	26.337	29.2689	37.6321	35.1897	27.3125	12.2308	22.8218	20.5	27.1351	25.0734	20.192	17.165	21.9528	41.0153	30.6284	33.5111	16.8837	30.8849	25.2049	25.877	41.1143	21.8487	26.2279	60.5238
656	25.7565	23.8609	26.2917	29.25	24.1327	30.0421	23.8942	20.6937	20.4513	21.45	50.9655	42.3814	36.757	27.6556	36.6746	31.8019	30.6286	40.9633	46.3717	29.7815	37.3433	35.3223	25.2277	24.1181	36.3579	26.4157	31.0174	37.5789	35.4957	28.3016	11.93	23.9083	18.776	26.4174	25.3939	20.3583	17.3462	23.6031	44.4766	31.351	34.7538	15.3418	30.1214	20.127	22.8281	43.6103	24.1346	25.8321	60.9187
664	24.7091	24.8833	28.3636	32.2991	27.5833	29.6465	20.6327	20.1215	20.5413	22.7021	52.1966	45.6147	37.3	29.5398	44.3583	33.0769	31.3333	41.2245	47.3178	28.879	33.2308	34.0744	25.4314	24.3071	33.8396	21.8351	28.4831	38.9245	36.7881	26.7333	11.8506	21.8333	20.2742	28.3793	24.6729	19.5161	17.6796	24.7556	43.6231	29.5929	33.3636	16	30.8732	19.3231	21.937	47.0286	20.2205	25.6357	59.5214
672	23.6087	23.7295	29.4074	35.1553	25.4536	30.3689	21.2737	20.4348	20.1429	21.5986	53.3966	45.6417	41.6765	27.4333	41.9431	32.1327	31.8482	40.8889	48.4068	30.1008	40.5294	37.125	25.1881	28.969	39.381	25.3438	29.0992	35.6972	38.0187	28.2603	11.7273	23.5248	20.375	25.8455	24.3143	18.8226	19.5333	23.5821	41.1353	30.8701	36.7842	15.1429	29.7059	19.1061	23.7985	49.2319	19.2377	25.3704	57.521
680	23.0776	24.1453	25.3333	33.2727	25.1889	30.4082	28.3452	22.2522	18.9375	20.5145	58.4696	41.4474	37.9739	30.9659	38.938	31.4712	29.6555	41.5045	47.641	31.6855	30.6618	38.0174	24.433	31.9545	42.4706	25.4314	26.1102	37.3304	36.1271	28.5395	11.398	20.7685	20.1773	25.4174	24.037	18.008	18.9266	24.9104	40.7656	29.7536	35.8824	16.25	31.1489	18.5344	23.4318	52.2463	19.128	25.4361	59.1034
688	24.641	24.5714	23.7308	29.2069	25.97	32.098	29.6087	26.6207	21.625	21.4191	54.0776	48.8611	41.7228	29.9068	38.9023	34.3548	30.6349	40.6286	46.2857	32.9237	30.68	38.8407	24.8587	31.5739	36.0467	24.202	28.8374	36.3077	39.5574	29.2464	12.5393	23.5	22.2578	31.822	27.2073	17.0385	20.6121	22.6842	45.4427	30.7368	31.3116	18	30.6599	20.2385	23.6789	54.4656	21.7075	28.0226	58.1709
696	24.6695	24.1181	24.8387	26.7434	26.5	29.7822	28.1313	25.1759	19.7168	21.3	64.6869	41.3475	46.4624	29.3984	40.969	32.2353	31.784	42.1553	46.0732	32.7769	31.6993	41.7876	25.25	32.0492	39.2308	24.8587	31.4831	36.5517	40.0603	26.7424	11.5149	19.937	22.8049	27.4426	26.625	19.5538	19.6952	21.7252	47.7615	29.6761	34.4538	17.8095	31.9172	19.6693	22.6887	62.2143	20.7265	27.7447	58.1466
704	24.6752	24.5984	19.875	29.4602	25.8283	29.3786	25.5446	24.6364	18.5847	18.6552	61.1121	38.6983	43.7101	29.2437	46.0615	34.0707	29.0902	38.3585	47.44	34.784	38.0963	42.3036	23.9346	31.9145	43.7625	29.2234	28.55	36.2456	41.9492	25.1964	11.0297	20.0174	24.7953	28.459	24.5275	17.6279	21.3333	22.2273	47.25	29.8905	31.5227	17.1059	31.3819	19.7886	21.6195	62.3786	21.9537	25	55.8261
712	24.7177	25.875	20.5405	30.885	26.783	29.2212	26.68	25.0185	19.2906	20.0069	59.6117	36.453	44.036	30.8349	53.084	35.3684	29.386	41.0215	50.3554	35.3571	28.7162	44.5766	23	32.7723	40.019	27.3936	30.8657	33.7203	44.4862	25.5672	11.5619	18.6759	19.6857	30.6441	20.2857	17.5041	20.6033	20.2836	43.7744	31.5494	33.0073	20.5556	31.3056	19.5078	25.0333	64.2246	18.1639	24.7761	53.8018
720	29.4825	21.6129	27.9231	30.8018	25.16	31.7475	28.5876	26.7523	20.8291	20.8865	61.7944	34.5517	44.7411	29.1308	53.275	37.985	30.7091	42.0364	50.656	34.864	30.3121	49.1624	26.7353	31.9307	36.49	30.9348	31.92	36.2768	48.1111	25.7879	13.3627	19.0741	21.1955	28.6833	21.5138	17.1985	21.2051	22.6222	45.7308	32.0372	34.4733	18.7604	31.2534	20	25.8333	68.8392	18.1597	24.7826	56.7043
728	24.8455	22.0254	31.0313	29.9279	28.8491	30.7216	28.9727	26.8761	20.8374	21.0479	64.0097	33.287	40.9052	26.3265	55.1613	36.7377	30.4554	42.0642	45.8559	35.6587	32.6828	46.1538	26.2	32.1404	37.0196	30.0206	33.4797	33.8018	50.1193	23.7344	10.781	20.9291	22.187	26.0859	19.6923	16.7923	19.4732	21.0071	43.9535	27.493	33.3285	22.9032	37.4859	20.1488	23.037	68.8267	19.5868	24.9466	53.4915
736	25.7395	22.2314	27.0357	34.3514	27.6923	30.0102	29.3469	28.3	19.4435	20.0362	62.2269	37.25	44.2288	28.6585	54.6271	37.6491	31.4248	41.9709	42.6667	32.126	30.1974	45.2131	27.0259	32.271	36.8586	31.3402	36.5652	37.4386	50.1636	26.1333	10.7843	19.3056	22.8686	23.4914	22.2128	16.7951	21.7248	24.0922	43.5188	30.6667	31.4234	23.8367	37.1216	21.2288	19.7115	70.8369	17.6552	24.913	54.0893
744	23.5738	23.1695	24.7391	35.5804	32.4673	33.5426	29.1714	27.3333	21.1321	19.5034	62.8304	32.9262	46.3469	30.7895	49.6667	37.2734	34.0606	39.5165	47.1875	35.959	32.9007	43.4472	25.8257	33.03	38.6931	31.8738	34.6541	41.374	42.7778	24.9836	11.7938	17.8108	22.4683	26.3386	23.977	16.2791	21.7615	24.9489	45.1894	29.6039	31.1544	22.3571	30.875	21.4224	23.6296	70.5	18.2353	25.4586	53.9224
752	19.5484	22.4661	29.1579	31.0943	28.4151	33.4021	31.9722	26.0083	22.4679	18.0725	63.3091	34.6271	40.6167	30.22	55.4779	38.3551	34.8142	39.3774	49.6514	38.9744	31.1689	47.1301	25.7075	35.3793	47.06	31.3125	37.2482	36	42.0755	24.961	13.2469	17.4	21.4087	25.9016	25.125	16.3065	19.55	23.0134	52.2462	30.9859	31.163	23.8636	33.2897	24.2243	25.2308	72.4621	21.2925	24.6047	58.3719
760	20.875	23.4516	23	35.3143	28.2476	32.5444	29.8957	26.464	20.735	17.65	55.7358	35.4016	42.7049	25.5238	52.5143	39.7397	35.1154	40.0783	46.112	37.8607	33.7484	46.5433	24.0642	32.168	46.3434	29.08	36.3358	37.6911	44.619	25.1389	11.25	17.537	19.9583	25.5766	26.2286	17.3723	19.1197	22.9932	49.5564	30.5948	32.4748	22.5263	36.74	23.2273	27.0769	72.9014	20.2522	24.4077	54.4065
768	18.8067	23.9669	22.0294	31.3585	29.2788	33.5313	31.4412	26.8992	21.7788	18.3577	58.3684	34.541	47.7436	25.5476	48.186	39.1135	32.8509	42.2137	50.7863	37.3833	31.3775	47.161	24.1416	34.1797	46.7455	28.6373	34.8626	36.6807	43.7156	23.3784	12.881	18.0631	19.8938	25.4779	27.6373	15.5115	18.9145	23.702	44.5789	27.3597	32.6791	22.7907	38.4752	23.2348	24.2286	72.4892	20.2627	23.2015	56.6179
776	19.2333	24.776	20.0526	31.9388	25.9732	32.5745	34.8598	24.7281	19.3962	17.4818	58.25	34.8952	49.096	27.4419	51.192	37.5786	28.8095	42.716	50.3193	37.6207	30.4076	45.2437	21.3143	33.5149	44.8056	27.6436	37.4741	39.0083	51.1204	22.0875	13.4286	17.8558	21.1071	30.0168	27.5495	15.7424	19.1416	19.0753	47.1053	29.2181	32.6475	14.9565	35.6978	22.2294	23.5408	76.1655	18.9462	23.9762	61.2066
784	22.5333	24.3182	23.3684	33.297	27.972	34.0538	32.7593	26.2833	19.2424	16.9718	59.775	36.2562	46.4701	26	57.0167	38.6714	30.981	40.2875	47.5546	35.9115	31.8917	42.1984	20.6636	36.4375	43.5	28.8942	35.7937	41.6585	49.0776	23.358	11.359	18.2477	20.4649	27.1833	32.3803	16.2074	20.9727	19.6181	52.4385	30.2376	33.5328	16.88	36.4088	21.9397	24.5116	80.2754	21.359	24.1866	59.7607
792	20.25	23.3307	20.375	32.1538	26.1759	32.7879	30.3922	25.8908	20.785	16.0138	59.6	34.6639	46.6337	29.8261	52.3786	37.0238	30.5385	43.8723	49.9918	36.384	32.7296	45.1811	20.781	37.5122	42.6909	26.1538	39.4697	38.5385	43.0826	21.7368	12.339	18.2	20.9905	25.7778	31.8095	17.4697	19.4167	18.8662	54.6165	29.4481	35.1679	17.9157	36.8873	21.1538	27.9459	81.7154	20.6942	22.0236	61.4737
800	19.6555	22.1496	21.6923	31.4857	25.7642	35.4783	32.01	28.9083	18.839	16.5103	57.6122	34.9583	47.2088	25.9444	48.7459	35.1231	29.8202	41.1942	52.975	36.5593	34.9933	44.1429	18.3925	34.7265	43.0283	28.5714	37.3231	35.4237	45.0654	24.5286	12.1111	17.3178	21.0455	27.6306	29.5625	17.7381	22.2645	18	45.687	28.2089	41.9859	15.2576	34.0625	21.2301	23.4884	80.4444	22.1148	23.7669	63.4414
808	19	23.5308	23.2083	32.5514	23.1731	32.7447	33.1327	29.1074	18.9022	15.6712	59.5682	33.1789	49.1591	28.5361	47.9318	36.0746	30.8095	40.8929	49.2833	38.0654	34.3571	39.24	20.3028	33.1345	38.3663	25.9712	37.0735	37.5603	42.1964	22.5946	11.7712	16.8091	19.7094	25.7143	24.6142	18.4412	20.036	18.8099	46.782	29.3988	45.125	15.4063	33.5714	20.8966	28.641	84.1951	19.254	24.0992	67.7054
816	18.623	22.748	20.9583	35.6455	23.0833	33.4891	31.2692	28.5082	17.6847	16.8435	54	33.424	46.4792	30.3288	51.216	35.5077	32.1176	40.7368	48.4228	38.1416	34.3655	40.5267	20.2617	35.1622	42.0526	23.5315	38.3053	38.6583	43.2155	20.9091	10.52	17.1538	20.6198	25.469	24.9196	17.1875	20.0818	18.1571	44.5224	30.2167	50.0278	18.0635	34.2153	20.2203	26.2174	84.5	22.8036	23.1504	66.1736
824	19.5076	22.9055	20.1034	36.7222	23.0095	32.8842	29.7619	28.6911	19.7544	15.1151	54.9328	37.1475	47.3077	43.7521	50.3178	38.4823	29.1504	43.3033	50.0984	39.6102	36.1477	41.0325	22.3113	36.595	40.2039	23.6542	35.8947	40.7917	45.1964	19.5147	13.5417	16.4068	19.3565	27.1754	32.0909	16.4797	20.1983	17.7192	46.6791	29.0839	49.4497	19.0851	36.5473	21.5	27.0816	88.8906	21.7953	23.8014	68.4567
832	22.0079	22.8125	21.6897	33.3302	22.9259	30.6122	26.663	30.123	19.2586	15.7203	56.5565	42.874	47.4135	44.322	47.7209	37.4676	32.7524	44.7881	46.0325	37.0656	35.3986	37.9603	20.4766	36.4628	41.4206	22.3636	38.1318	41.4508	45	21.1944	14.2222	15.9412	18.4821	32.1639	26.7769	18.2	18.9196	16.8333	46.4701	29.3196	44.9262	20.098	33.0197	20.4492	26.2037	82.0238	18.0551	23.4179	72.4419
840	21.312	22.6124	19.2857	32.2385	25.7895	31.125	29.5612	27.7203	20.4227	16.2535	53.991	50.4958	43.4464	48.1681	47.8017	38.2128	32.5985	44.6316	45.3193	34.9664	37.4679	34.5748	20.802	35.5727	40.3107	23.1504	36.8984	40.2288	44.8585	19.3214	12.2593	14.887	20.1226	28.2522	26.3529	18.6818	18.1636	17.6111	47.3139	27.9302	44.9085	16.9811	30.3333	21.4261	25.7736	86.5041	17.2074	23.0692	73.1508
848	23.8426	23	17.0513	31.6638	22.6949	29.8061	28.4245	26.2821	18.1389	16.3357	54.1633	52.6371	44.123	44.5505	49.4741	36.0867	31.0296	50.6154	45.2705	37.2119	39.487	36.0547	19.3462	35.5313	46.1619	23.3333	35.5185	42.7863	44.6348	19.9155	14.8182	18.1304	20.036	25.4918	31.806	20.4	19.7944	18.2029	46.2074	26.7959	42.2029	23.0725	30.3767	19.7097	27.6607	94.1496	17.4959	24.65	74.6172
856	21.7179	23.4886	17.1379	30.9189	21.7094	30.3814	30.5294	28.1282	19.8585	17.7576	51.8189	50.9658	42.5827	49.5464	52.3186	36.1667	31.3358	62.3678	42.686	37.8684	39.7945	34.2727	23.5288	35.813	43.3208	21.0513	35.1729	40.325	44.0748	20.8533	12.2222	14.5128	17.5702	29.6017	25.4615	20.4046	18.3009	19.2878	43.4444	29.3174	44.9929	22.5571	29.8526	19.0161	28.2065	90.7752	17.8065	23.9571	74.6829
864	21.3028	21.4148	15.0909	31.687	27.2	29.2632	35.0086	25.7692	18.4667	16.4359	46.7953	58.2364	39.6379	43.2545	52.3577	35.6338	32.208	63.5259	43.392	39.6321	39.2917	34.3259	22.06	34.9609	47.9907	24.2632	37.0075	43.3814	43.4019	22.1795	13.0455	16.0672	18.0678	28.3525	25.1294	20.5156	19.5676	18.9241	43.9466	28.7914	45.9452	21.7143	28.9007	20.7258	26.7	83.6299	16.754	25.3913	82.5167
872	24.3804	22.697	21.6364	31.0508	29.7946	31.3663	34.95	25.75	20.0825	16.6214	43.9606	60.5983	36.7304	46.1625	49.0738	34.8367	28.8043	63.0727	40.87	36.5	38.7297	33.6296	22.9619	33.8806	47.5965	30.7297	40.096	39.2419	42.1682	20.7778	12.3182	17.3136	17.9744	27.4959	23.8736	21.7578	19.325	19.4155	43.3282	26.5128	46.7676	18	30.1321	21.189	27.0902	82.0732	19.8889	23.5035	79.0256
880	20.5702	21.8955	21.8235	32.3879	30.6944	33.3608	30.7213	25.373	20.0392	16.2695	42.728	62.2393	38.4786	43.25	47.9804	32.1189	32.0709	62.0085	42.0286	29.7881	45.0985	32.791	21.4649	33.7218	51.2621	31.1897	36.374	37.5085	40.3396	22.8667	13.48	14.7833	19.1818	25.4628	27.1333	20.9911	20.5207	19.9732	46.9632	27.7284	54.7415	18.5128	31.3537	21.4141	26.2773	89.1587	19.2417	22.2847	85.52
888	24.3131	24.3846	15.5135	30.3362	29.7222	33.8	28.8804	26.3248	20.787	17.493	43.7031	62.1026	39.7541	42.2414	52.8064	31.6118	28.6809	60.4833	42.2679	29.688	43.963	29.3969	22.9806	29.9265	47.4643	28.7395	37.728	41.7966	40.9911	23.7838	11.6538	16.2759	19.157	29.0167	27.2597	20.4656	18.6356	18.9291	48.2963	28.5939	53.0286	17.2857	29.4173	24.1157	28.5238	87.4766	18.9	23.3597	86.0246
896	25.1279	24.8846	14.7755	30.4609	31.7053	33.3402	29.425	24.4417	20.45	16.5764	49.2632	66.208	44.525	47.3472	53.1429	32.7881	26.7943	62.0776	40.8	27.9328	43.2936	31.8607	21.2427	30.3106	42.6134	24.982	36.4531	49.5669	42.0636	25.9833	13.9444	16.1271	19.2232	29.9426	24.1011	20.9695	20.9322	19.7273	48.2296	28.6946	53.8311	16.6066	28.8793	21.496	26.6909	83.7087	19.8083	23.1504	92.0508
904	24.9158	23.0373	21.0526	29.8673	31.2574	32.2075	30.297	24.5798	18.9906	16.1135	48.3869	61.2857	41.2	50.3019	52.1806	32.3	24.6944	67.0932	39.9565	28.5676	41.4455	27.3852	22.5189	29.6127	42.9027	25.625	38.3821	46.1288	41.2182	25.8551	15.3429	17.2149	20.8571	29.7845	25.7024	18.8681	19.188	19.3836	45.8148	27.3097	54.913	13.9125	28.864	21.041	24.5546	83.3934	20.9237	24.2044	81.5798
912	21.6607	25.8397	20.3125	31.1161	31.7619	30.9293	25.7246	25.339	19.2066	15.6197	47.3435	58.7698	38.7712	46.7361	53.6591	30.5662	26.4685	65.6967	39.0174	28.3445	42.1981	29.5145	21.3238	27.8333	37.9174	29.7863	34.4628	43.7717	41.6091	24.1719	13.6481	15.5	19.0756	33.5189	22.2593	20.3407	18.3761	19.3311	46.5245	25.4898	52.1761	11.8955	30.3711	20.7953	26.6186	80.7519	15.5086	24.2632	85.4333
920
[truncated: 167 more columns]

## Sheet: Figure 1B 2x 1h
-32	14.8119	14.2212	39.8974	24.1935	22.3534	13.2966	25.9921	25.0597	15.9615	16.1532	10.9343	11.3306	18.117	14.7157	21.4486	16.9821	22.4486	16.2971	15.2061	18.0534	16.2451	17.0596	18.4309	29.1636	25.6783	25.1895	21.1702	22.9597	20.4143	30.1186	15.7292	18.1102	16.0827	16.0609	22.1304	23.9091	40.4	24	23.8846	18.6609	16.0376	35.1905	37.4462	35.1644	34.4366	35.1298	14.9626	32.9167	24.6953
-24	13.9524	14.2302	18.5678	22.9919	18.4803	12.3277	26.464	26.942	17.9538	16.9385	11.0435	11.2581	20.6383	17.0654	18.3519	19.2453	20.8455	21.2429	14.5896	18.7419	17.486	20.5586	17.0333	24.5175	26.4454	19.0412	19.1929	29.6903	22.1667	28.9063	18.6181	18.1207	19.5865	16.2232	18.6824	19.2277	41.9459	45.2813	23.0741	18.4872	16.6397	22.9359	42.4024	39.4382	27.125	28.8692	14.8966	33.988	28.6532
-16	14.1134	14.8857	21.5313	24.2481	19.2047	13.5487	29.0976	23.6642	18.7481	16.2835	11.4571	11.9746	19.125	17.9821	24.7959	17.2778	22.1111	20.4384	15.5809	17.3333	15.5149	15.6987	17.5	20.1552	25.7966	21.0211	20.4748	29.687	19.3287	21.9921	17.3878	14.0763	17.5802	16.3109	24.8472	18.9091	36.3871	34.619	23.1111	16.8522	16.6716	22.3176	53.9412	37.25	28.141	25.4714	15.0083	32.3152	25.0873
-8	15.1515	14.4078	22.219	24.1811	18.8504	13.4336	31.9836	28.0152	16.2583	16.4806	10.8681	11.3017	17.0333	17.1019	21.7917	17.6385	23.0526	21.0714	16.6978	19.7388	15.2617	25.391	15.9685	25.8291	26.0488	16.2653	20.1471	29.6614	18.0863	17.6074	17.2215	15.5932	17.9485	16.605	13.9072	21.8165	38.8485	30.1489	20.7101	16.7949	16.7571	23	32.3226	32.0421	23.9333	24.7266	13.5385	41.5	25.9063
0	15.2979	15.1373	27.5043	24.1	18.0492	13.2212	29.9683	27.9556	15.6855	17.5303	10.4589	11.2373	18.7778	17.1818	25.5217	17.0315	16.5596	38.1923	16.0288	16.9933	17.0442	25.8392	16.4758	30.7705	26.4206	16.4455	20.7655	24.7603	20.0643	28.5114	16.8471	16.2222	16.947	16.3652	13.4388	19.75	25.1282	26.2439	19.1795	17.5983	16.2667	21.8	26.8041	25.5667	23.7	22.9929	14.4672	47.4444	24.7578
8	13.954	14.0435	33.8416	28.8727	16.9044	12.3303	32.1894	49.9043	16.4662	15.9141	10.3836	13.1058	20.1412	16.5534	18.9746	18.1163	17.8925	35.9217	13.6119	15.2113	18.0189	20.4625	16.8049	14.4831	26.9767	15.7857	20.6763	16.9918	19.3643	18.1087	17.3493	15.2	17.4154	17.0508	15.5368	17.7795	26.8684	28.2989	20.3667	18.2143	17.6045	21.2759	25.1829	26.8404	24.814	20.0959	14.48	25.3069	24.0579
16	23.8081	31.6887	37.0508	42.6641	22.2951	20.513	48.6957	51.0566	27.0229	38.6641	17.6806	19.7642	27.8152	29.0278	31.5714	45.3308	27.5185	33.5978	22.3209	18.635	18.5505	26.043	23.9688	30.2818	34.3846	20.7444	32.3286	28.3071	27.3566	18.64	18.5325	27.879	29.7557	22.4505	29.7927	25.5	31.9884	37.679	24.0641	30.4017	23.2667	28.1	29.2	27.7229	33.1167	26.4539	19.2821	35.1685	32.2047
24	57.6238	75.9694	47.0707	124.695	31.4803	45.4603	91.3333	52.0442	64.2256	96.1923	44.2333	52.5197	67.6392	69.7568	69.8158	116.074	72.0172	49.4054	49.1527	43.831	33.2963	46.6596	64.6875	48.3913	75.2377	48.5612	89.8621	36.458	72.7047	34.1915	40.7718	61.4597	83.8217	35.6721	47.4592	58.9828	59.9663	69.119	55.4247	86.6897	64.6148	48.4458	51.122	49.0698	63.963	50.4043	29.4907	80.0208	82.3359
32	78.5893	95.7212	92.1488	136.285	59.4463	46.5259	119.805	52.6667	89.6947	98.8846	53.8611	62.4715	110.053	91.4579	111.721	122.361	123.531	91.6625	56.2385	32.5197	64.6698	66.7327	108.595	91.1441	121.363	70.3434	120.548	74.0992	110.89	68.9394	89.4759	81.896	122.188	75.4677	80.2632	61.8785	116.883	106.915	126.762	114.094	102.03	91.4605	101.054	126.854	137.414	87.4041	53.2627	118.217	137.762
40	79.4719	78.8229	97.5691	132.916	67.9535	49.7788	122.361	145.043	94.8978	104.252	53.4867	64.3492	117.01	90.8426	125.109	128.484	133.085	92.6049	57.3923	26.8739	72.1017	65.219	117.023	95.5041	112.889	63.2747	116.727	100.629	110.041	88.157	104.993	78.8828	128.255	81.5948	79.7245	56.875	123.783	111.753	131.917	112.867	100.451	113.921	129.855	127.862	119.897	86.5232	57.3983	63.6154	125.398
48	78.0102	89.2258	95.8034	127.336	72.1641	46.6481	116.31	142.396	98.2519	94.6439	51.6871	61	105.66	84.5893	123.699	119.657	127.081	102.835	61.296	24.878	70.5339	64.5849	113.885	88.6614	114.698	70.6237	115.483	91.0863	116.944	66.0862	100.347	83.7049	138.686	73.5526	81.8586	55.5347	122.64	94.1702	133.03	113.288	96.8321	128.671	123.622	135.86	142.506	82.9097	53.5294	102.969	114.976
56	85.701	88.1489	96.3304	134.467	68.5984	48.9722	111.877	146.319	94.4964	97.1556	50.5369	58.1811	104.03	93.2613	121.99	117.147	124.198	93.2118	54.2537	98.1538	73.1565	70.5455	110.924	84.2891	126.825	62.934	120.183	81.246	113.04	85.0635	93.4483	80.4553	139.1	81.1833	75.0316	52.2885	115.812	99.8119	126.42	111.336	96.6159	121.575	126.057	129.772	139.802	89.585	53.3008	90.6602	108.372
64	84.7938	83.6495	93.525	129.695	66.0165	51.1429	108.813	128.574	93.8467	99.2302	52.0604	55.2188	99.0816	86.8113	104.467	113.008	120.536	92.0341	54.8321	88.1333	65.9833	66.9519	106.25	70.4274	109.605	57.0594	113.556	66.5923	105.02	88.1575	95.014	78.3226	124.82	77.595	71.63	52.8868	120.566	105.03	118.147	106.441	94.0435	114.778	114.656	117.614	112.753	85.8987	52.8374	100.358	116.023
72	77.3253	98.76	91.2203	133.586	66.5662	54.734	117.754	130.036	79.0205	97.8871	41.0148	22.2143	99.3537	107.49	109.404	117.685	119.221	92.7841	58.8248	66.7938	77.6698	55.4118	124.597	89.7712	112.949	69.9231	119.817	92.7943	93.9778	95.6457	123.61	77.8421	130.541	78.1545	66.825	55.5469	141.573	124.489	130.407	108.623	98.093	105.897	134.279	126.979	131.942	94.4834	141.772	104.167	109.705
80	82.8454	74.8333	87.4683	138.048	65.7481	50.7476	110.056	139.947	85.0157	97.1805	53.0203	23.3299	113.165	97.4513	107.726	121.333	112.943	89.4348	54.3852	35.5865	65.8165	60.8716	121.556	84.8512	103.317	68.3679	118.387	82.6341	108.101	81.592	109.07	86.084	131.277	75.5472	77.4565	49.8411	129.86	106.39	122.576	112.276	95.5481	111.688	127.741	112.089	133.568	83.5816	128.667	106.206	98.8491
88	81.5824	83.07	85.937	131.887	75.2923	50.0721	118.293	126.787	77.0821	109.182	50.3904	23.4082	93.0874	98.6518	108.874	115.028	125.972	82.0326	54.3143	38.0103	63.9652	62.86	116.395	88.9569	99.7647	73.3119	124.844	90.8438	108.315	90.735	114.537	92.6897	138.209	80.5143	75.9798	22.1084	136.718	93	128.173	111.088	94.8175	115.589	131.796	91.5	132.469	96.4257	117.926	109.941	89.6161
96	83.9667	76.0112	90.5333	130.579	64.4094	46.4138	120.449	133.245	88.3664	93.518	51.2961	21.3429	104.398	97.4685	116.718	118.333	122.296	89.9479	55.2754	32.5217	65.9068	61.0481	118.865	86.5299	104.131	73.0094	114.74	87.032	108.918	91.2419	109.415	82.8099	141.114	78.6195	79.0323	23.9059	129.253	97.7423	134.927	113.582	96.163	108.471	121.518	90.46	134.373	101.42	118.582	99.1553	100.343
104	76.3579	66.4531	99.2683	128.185	48.7674	44.2301	120.196	132.725	79.4043	98.2029	47.8514	30.3636	97.3	90.8276	111.398	117.315	124.657	83.3204	53.0071	25.5727	64.7845	58.6542	105.163	87.1795	94.952	67.5294	113.624	92.3667	105.014	91.1508	108.714	76.808	128.912	80.7117	71.3021	21.8056	121.35	110.752	135.436	107.053	92.0438	90.6023	116.024	111.908	122.761	79.2808	114.384	100.991	95.9809
112	75.764	74.1379	80.6283	130.277	52.3333	47.359	113.626	115.913	80.36	95.1729	42.6689	71.5818	95.404	95.2342	101.313	115.944	116.216	87.1333	49.295	25.8835	61.4107	54.7048	111.488	82.1304	92.6325	64.6306	100.538	94.622	99.4931	95.7742	105.832	72.7607	131.912	80.3063	73.9444	71.1733	128.372	114.541	123.897	109.078	85.4667	87.4353	111.653	116.459	122.848	77.4841	137.587	99.5877	100.732
120	70.7204	69.8511	89.1038	121.171	48.3431	41.3761	105.145	124.711	66.9542	92.2137	45.4286	65.0154	89.5417	85.9138	93.5259	98.6483	104.542	89.069	24.1593	75.1477	58.6757	53.8137	104.976	75.3772	90.1311	62.1455	62.8385	92.6231	91.3846	84.6694	101.458	69.5763	123.722	75.2381	70.8085	66.5065	125.393	117.64	117.269	112.267	81.4586	87.5357	107.705	106.677	106.523	73.4403	147.032	93.2982	111.776
128	67.1494	68.7209	83.1196	109.067	44.6423	42.1712	99.3419	125.989	34.9914	84.5846	37.8784	56.9333	84.0455	81.6991	85.7411	100.056	91.1839	85.9186	22.6346	70.2917	61.9153	53.9167	100.628	70.7946	83.3898	63.2364	41.4307	82.9496	40.3692	80.9008	95.6738	64.6613	126.162	72.9608	68.3723	57.5455	113.511	104.141	112.476	112.063	79.4667	72.4699	99.3718	106.644	98.8202	75.3418	142.456	92.8091	111.336
136	59.494	66.1522	72.2385	110.042	43.6806	39.7863	96.7344	120.386	31.4595	85.8321	36.0552	49.2289	83	74.0545	85.713	99.3655	99.2396	85.5773	21.8365	65.9423	56.6435	51.7054	97.8264	74.6283	82.339	55.8333	41.2667	88.0794	35.7795	69.2769	96.4126	62.625	119.583	67.1058	67.8191	49.6118	114.382	99.1313	110.236	102.727	73.4015	69.0575	97.0909	99.6832	90.2418	72.3766	139.182	81.902	100.713
144	59.8387	61.3295	69.5391	112.081	43.0069	36.4538	98.1527	120.703	62.5775	75.2374	34.4315	48.2152	75.0851	76.6577	90.1488	88.9167	90.2737	87.3131	20.7534	66.3232	63.3793	53.5943	93.119	63.823	80.6875	56.6875	155.167	88.0866	70.2568	79.1742	74.4113	63.8718	104.992	65.0192	68.4176	51.7935	108.559	92.4653	111.595	97.2222	73.3185	66.9529	98.6203	110.318	84.129	71.5584	136.906	84.7368	106.97
152	58.3333	60.0323	68.0965	107.075	46.637	35.8333	83.1417	107.111	86.6623	68.0643	34.2429	42.5652	64.2366	71.0377	76.9744	37.6512	86.6837	79.0306	50.4375	63.0482	54.8534	52.0631	87.8385	63.4248	76.3025	51.2523	132.771	83.408	98.3882	65.7273	72.2714	60.0174	95.5077	64.9643	65.5542	49.8947	103.66	98.2551	108.081	91.1417	71.1377	56.6463	85.6076	97.4944	79.76	34.9615	117	88.693	103.154
160	57.7711	58.7473	66.8661	100.108	40.6026	33.7946	75.9224	110.431	36.45	67.1048	35.7466	42.8462	67.102	69.5545	76.5164	35.1277	90.8878	75.07	43.7209	63.7317	52.9915	47.027	91.2769	65.2627	72.2083	51.5424	112.8	78.0787	84.5568	60.7031	66.6985	57.0348	100.729	60.729	63.7158	47.7071	107.277	92.9263	102.206	88.2	66.4752	55.4048	89.5882	98.7312	77.9189	32.0274	109.008	82.4324	98.8737
168	55.6024	56.4471	59.9817	96.6855	39.4507	27.0168	42.2482	108.49	39.4459	67.7895	33.8027	39.7841	67.5521	63.6518	74.5902	35.7817	82.697	70.7959	42.5	57.0233	56.5378	45.2018	84.9141	61.1026	68.752	46.4286	106.6	64.9313	75.7333	58.5935	71.5942	51.2821	97.2901	56.8036	63.4458	43.7864	88.954	90.12	95.026	85.5339	64.7754	58.1936	90.05	85.0745	74.0606	97.0959	104.063	75.8889	98.7579
176	50.8706	57.8625	61.7778	97.3203	36.5137	25.9459	40.7131	103.567	51.0132	63.8837	33	39.0444	60.9474	60.8095	71.6942	36.5224	83.3125	72.0891	42.9462	52.4444	54.0492	48.8407	81.7188	61.1008	71.3115	46.4153	110.343	61.0076	75.6842	57.8651	80.3759	50.2414	91.5038	57.0096	59.7021	46.3465	94.0238	80.5941	90.5465	77.483	59.9493	45.4878	86.4086	90.8837	72.6842	94.9506	100.653	73.8182	92.2632
184	49.1818	27.4941	63.8264	95.4923	35.5878	23.5196	94.0597	102.765	61.9759	59.0938	31.4681	38.5114	60.2959	55.9519	63.9048	101.9	81.0769	60.96	41.6173	55.5109	51.1111	44.9386	83.7936	57.719	65.843	44.5351	105.301	65.5231	66.0879	53.6127	75.3147	50.4259	102.203	53.4444	55.8488	47.8673	89.241	81.6768	82.2436	73.6198	53.8503	47.2824	80.3011	88.7955	72.5161	82.7333	94.0569	69.6296	81.0472
192	47.6941	27.5765	61	91.6667	38.2105	25.9423	93.029	101.442	65.4086	60.4627	30.4685	38.3407	57.2316	56.3962	64.9843	102.031	78.0444	62.7447	41.9167	52.85	46.9531	45.125	76.3413	60.6017	65.1356	42.9831	103.449	58.7231	62.0889	50.0677	71.4552	45.2034	90.0923	49.6822	57.6667	45.767	81.4643	78.0857	82.3095	71.1724	52.6458	46.25	77.5545	78.25	70.8462	74.979	88.5115	66.292	84.8558
200	44.425	41.7797	64.6694	90.9528	34.4803	22.9259	88.4048	90.0106	64.8837	58.6875	30.5532	37.4659	60.1856	49.9479	64.3438	99.3118	77.3854	56.819	38.2022	54.1494	43.25	37.6226	73.2222	54.9915	63.9	42.3115	97.5263	53.4769	69.2299	47.2388	62.7234	34.7949	84.5672	48.0561	48.2088	43.2653	69.3103	66.5556	74.1184	64.8667	48.2214	42.3919	72.8866	76.5476	66.9263	71.9495	86.4729	61.3818	80.8641
208	45.35	78.1923	63.1587	85.1667	32.7484	23.8468	91.5366	87.6395	59.6452	57.1148	30.6738	37.5618	58.9703	50.5	57.9841	80.8229	85.2059	54.6436	39.1818	55.5484	44.4754	38.02	70.7538	58.6293	66.1575	36.7265	92.9524	59.2636	62.6989	45.2183	52.9324	35.7018	93.7293	43.6754	50.8333	39.05	70.4731	71.2043	71.2987	64.4146	49.035	47.6133	70.5593	71.6538	61.9074	71.7732	76.9485	60.0636	85.117
216	45.1481	61.8393	61.2595	79.4565	35.1364	21.113	78.8824	88.7653	54.8632	53.2813	29.0219	35.9043	50.871	47	57.7167	76.2604	76.0303	50.951	38.4945	53.4565	40.3125	31.5664	67.6692	50.5528	61.5317	32.906	89.3827	52.4586	56.3646	42.2836	51.6111	34.7788	90.3577	45.6991	47.5059	43.7879	67.1461	63.6404	77.9481	59.1575	48.1901	48.9737	66.56	71.1087	63.8585	74.0612	76.5758	58.7143	85.9457
224	43.0824	60.9565	53.4188	74.1583	31.34	21.0089	78.6867	86.8542	50.6042	49.9385	28.8489	32.129	52.1474	44.581	58.304	70.5506	74.07	56.8283	37.8495	46.2842	38.6587	34.7238	67.2615	48.0331	58.0682	35.1293	90.4675	50.0226	58.381	42	49.0067	39.521	91.1259	43.5893	45.1538	43.0693	62.0495	59.6129	67.4096	56.696	46.6232	46.3714	64.4196	69.2967	69.6701	71.76	75.558	57.0609	76.0102
232	41.6437	53.0385	58.1111	72.7941	27.8658	21.2353	80.0595	83	50.3474	47.5238	19.3363	32.0706	49.2529	41.899	50.4921	64.1889	70.2551	54.3469	33.7045	46.1735	35.0538	36.7184	58.1111	45.4444	56.9291	33.8547	83.4872	49.2977	57.2093	40.8148	41.6463	34.5818	88.1364	41.7611	43.5263	42.5158	59.7065	64.0099	57.1765	52.4375	42.6879	41.825	63.6731	65.5366	69.0947	69.9904	71.5547	53.4211	71.3626
240	41.6905	55.0164	51.878	66.291	26.6122	21.084	77.6067	77.1839	48.1538	47.3115	19.5966	31.3647	47.8222	41.2586	50.9134	66.0215	67.5111	51.3878	35.4253	45.5455	36.1575	39.549	57.7143	47.1885	55.1371	34.114	78.9765	47.1575	50.9259	40.9922	44.4895	36.6	95.4015	39.5575	39.8023	40.5	58.4615	58.6667	52.7949	52.186	41.1583	45.3023	59.6569	66.3537	63.3187	68.1058	66.6788	51.3363	70.0737
248	39	51.339	51.2051	67.4786	26.0803	18.9667	73.4894	72.7294	49.7083	44.7273	17.7432	27.7746	43.8202	40.5913	48.9692	62.8191	74.1881	51.0612	35.5	43.6897	35.7395	33.7642	52.0315	40.9754	53.9508	29.6455	76.6854	43.9851	56.314	41.5078	46.2621	34.3868	78.7054	35.9123	38.8625	39.5789	53.7732	57.4646	59.3146	50.7953	41.7762	41.7111	54.7714	71.0353	58.6047	63.4466	58.3857	47.5888	62.3711
256	41.5909	47.1746	47.9741	35.027	27.1119	20.1417	71.5	74.7895	47.4623	42.8712	46.25	25.764	42.8471	37.934	46.0303	68.6633	63.0187	53.4434	32.4419	39.0948	33.8772	34.8061	52.6045	43.6692	49.8217	32.7373	73.3571	40.5259	50.5059	38.2713	42.9145	35.7455	95.5672	34.1695	35.8375	40	57.2842	53.8557	51.3077	48.121	28.3806	40.3333	56.3627	60.4177	53.5059	60.5739	53.1756	50.7857	67.1146
264	42.6809	37.0822	46.2308	34.633	25.014	18.3672	60.9524	71.2959	44.7573	44.6343	38.875	25.1034	40.2526	38.1238	43.6222	65.6566	64.2245	51.0288	30.837	40.2895	33.4237	32.4953	50.6439	41.3615	49.5846	33.157	71.9432	39.1852	47	38.0763	38.4207	30.641	94.0296	33.3784	36.2857	37.1848	52.0105	55.6408	51.7051	45.8268	27.9748	40.5397	52.301	60.869	53.7191	56.6577	51.9213	47.6379	61.4409
272	44.407	40.8154	49.8908	41.4487	27.0828	18.396	68.7738	72.3558	48.1845	44.1654	32.0588	25.0824	40.4694	37.495	45.0515	63.5773	62.9032	52.7075	26.6854	40.3738	31.1509	30.8585	49.7054	39.9355	49.1752	29.3333	73.8353	42	46.8072	36.2913	41.32	29.2609	94.5649	31.1339	33.3146	37.2947	50.2857	53.219	44.5921	45.3788	26.3394	41.6	56.1919	62.6111	51.2766	56.5135	53.9649	46.3689	58.1196
280	46.4028	44	52.8783	82.7105	26.0753	17.6379	67.8556	66.1667	41.3271	42.0866	30.3295	25.407	40.4149	35.1717	38.2993	61.2941	64.828	49.1613	27.0345	38.2269	30.2571	26.8367	50.4016	39.4524	41.5899	29.7748	69.4688	39.7686	44.2353	34.9845	36.0992	27.8319	85.9683	28.4528	30.4239	34.2414	46.1212	45.62	42.8026	43.0152	23.8919	39.8852	50.1429	61.5393	49.7424	50.3772	52.3333	46.8495	56.6364
288	43.1884	40.7568	46.2261	75.6667	25.0286	14.0556	66.5506	67.4624	41.3271	43.3407	31.9111	23.2667	38.4063	35.8679	37.5116	56.0396	63.5269	48.06	27.0341	40.9237	27.4324	27.9	44.7538	37.0698	41.5603	28.4417	63.67	39.032	40.8108	31.8074	31.3545	27.9217	86.7077	28.781	33.1075	36.6327	49.1979	47.4314	42.9634	42.7	57.9595	35.3788	49.8387	55.6047	47.5313	46.9914	45.3761	45.3678	55.3069
296	41.5373	33.321	40.8291	70.4831	18.8957	28.0759	69.8095	67.2913	39.2308	41.0909	28.97	23.1379	37	36.019	36.3154	53.5385	62.4845	47.1889	25.7857	36.2562	28.75	28.5238	42.8797	37.3769	36.9225	27.2564	56.68	39.5338	44.6024	28.8281	29.3136	26.0504	80.25	25.6731	30.5591	38.96	46.7126	46.4949	44.9872	42.9778	50.0149	37.2727	49.0737	54.8211	46.18	41.48	46.616	47.7931	52.732
304	40.7065	35.3846	39.9113	67.561	19.2895	24.4337	63.814	66.0412	36.6636	39.8947	33.8585	23.3441	36.0467	34.802	38.5905	49.598	57.8235	43.7229	25.4333	36.4603	32.2364	27.6058	47.8	35.2443	36.3103	25.8443	53.901	39.0797	48.4205	32.7786	32.5705	26.3362	84.5109	25.7019	33.0297	38.6735	45.5979	46.4184	43.9167	40.1071	42.2	40.5753	47.6804	57.3511	48	39.7982	44.7544	45.8152	49.7364
312	39.901	36.381	36.5905	67.8478	37.7778	20.7126	60.9467	66.0652	36.0364	38.8986	30.3366	24.6021	28.7727	35.3571	32.9187	46.8796	55.6111	40.0444	25.1042	34.6721	32.0982	27.8182	46.4063	35.2519	34.338	25.0283	46.8557	36.4307	50.299	31.264	55.8101	25.7586	79.9542	26.1827	32.1818	37.8265	44.34	45.6	42.7639	38.8043	36.1724	33.8333	47.6979	57.0568	43.4306	39.3604	46.7436	44.5909	52.1071
320	33.9505	37.3659	38.4113	62.866	33.8144	23.1319	63	61.5094	37.9817	33.8015	29.3265	22.3678	31.8919	37	34.3672	44.6224	54.6632	38.0123	24.9167	33.5289	33.2685	27.3645	40.1866	33.8175	33.1241	27.1262	50.5474	39.037	44.099	32.6016	50.1089	25.1638	76.3714	25.3299	28.5149	34.5652	46.3765	46.7732	41.52	37.1223	38.1385	33.0435	47.7222	58.9583	42.4921	38.486	45.0769	41.4434	50.4128
328	36.6436	30.7625	38.2171	58.989	29.8476	19.378	54	60.6105	35.9633	35.3538	30.2316	20.2	28.9107	37.1724	34.2868	44.0917	54.7113	34.859	27.4563	31.832	31.5043	26.2162	43.0667	33.0889	33.8082	25.9623	49.3295	39.9077	45.8293	29.8421	46.3853	25.63	73.8406	23.3763	30.898	32.7634	45.3617	42.19	39	35.8296	36.641	31.6	45.2907	55.7553	43.2203	36.1897	42.8957	41.3173	47.6018
336	36.4087	31.1646	35.536	68.7093	29.9712	20.4588	54.2444	55.0094	39.8273	26.6733	29.63	22.3579	27.1638	37.6759	33.5385	45.0111	57.2143	37.3816	24.6789	33.8083	33.7434	25.2991	41.2847	32.5333	32.8027	24.6857	44.7582	35.4074	47.4783	28.7813	41.4667	25.5816	75.4648	22.4506	29.102	34.9186	45.3517	45.9412	34.3562	34.8321	37.6071	31.5949	46.5172	54.956	39.125	33.913	49.1525	41.2925	50.125
344	43.5437	29.3846	33.1603	64.7158	29.6667	18.8421	47.8315	54.299	36.0345	25.89	30.4615	19.7727	26.6293	38.1842	33.7087	39.7609	57.0098	37.6706	21.5657	32.7265	32.9316	23.2407	40.9559	30.8561	31.3862	23.5091	42.5729	34.2132	45.3398	30.623	41.5192	23.0762	74.3582	22.3977	30.4433	33.5506	48.7802	43.8478	45.9595	37.3182	34.3333	32.4474	44.7312	52.0645	39.0303	33.8091	58.4917	40.5096	48.5546
352	40.3491	28.7821	34.3438	66.9318	31.3113	17.3689	45.3537	53.6531	35.7207	25.8725	30.5979	20.602	26.0984	37.3694	33.9917	39.5288	53.75	38.119	23.0686	33.178	31.0763	21.0776	36.7029	30.7971	34.1933	23.4375	38.6262	31.6232	47.7767	30.65	40.6122	22.5225	65.0284	23.398	26.4592	38.1828	46.2929	44.7263	38.9342	36.0236	39.2708	33.7349	48.0769	47.4824	37.8696	32.6957	48.209	41.6633	49.3717
360	38.8348	27.1563	30.6165	60.1047	28.8762	18.4694	48.7375	52.2762	36.1913	23.9231	29.32	18.3444	24.0167	36.7087	31.459	39.8679	52.5745	31.9425	19.3684	31.8205	31.8348	21.211	37.3577	30.8175	32.2697	23.5085	35.3019	32.9147	49.4184	28.4576	39.6146	21.8739	61.6434	21.5306	27.9904	37.4455	52.0753	43.5354	43.2838	35.4538	37.1961	33.129	46.0941	53.5054	35.3205	32.5586	48.1057	40.9245	49.8926
368	37.0517	30.9545	31.8667	60.9296	29.2243	16.59	43.1848	50.5543	33.3091	50.7222	30.2772	16.8621	26.5547	34.3729	36.9224	43.125	50.7129	29.907	20.68	36.5586	32.7881	20.8796	36.5662	29.2388	34.226	24.1468	32.1143	31.3185	45.9796	26.8968	40.0667	22.7863	60.4681	22.8351	28.0667	34.7553	54.8778	42.3524	44.3846	36	38.0792	36.0476	44.033	51.6386	36.1075	33.5093	50.1556	38.7105	52.6333
376	37.2544	25.7778	31.5093	52.5062	27.2435	16.3261	40.3846	50.5395	29.9369	46.141	29.7788	18.0118	24.2188	34.9914	35.2869	40.0818	48.0588	31.9293	19.6061	30.5364	35.1	23.6058	36.7194	26.8846	28.5159	20.4677	34.5354	33.2536	43.6979	28.4769	39.3942	20.3636	54.9784	23.0505	27.8447	32.4632	54.0345	41.6262	36.0519	32.597	35.6857	34.5432	43.625	50.3	35.5256	28.4476	44.7323	42.3929	50.3223
384	35.8083	26.7414	32.6036	44.3721	25.7905	17.3434	35.6667	51.7093	31.9911	38.9783	26.0606	16.9565	24.2	33.8276	32.3902	35.9813	44.9333	32.4	17.7553	29.4019	34.4435	21.4732	35.1533	28.04	26.3182	20.8205	30.0099	30.8344	43.2813	27.4683	35.1414	20.0171	51.563	25.3913	25.9604	34.1458	57.4304	42.7864	42.8293	33.5038	33.6789	32.7174	41.5319	49.0941	35.0238	27.9038	46.1967	41.1667	52.4649
392	38.0508	28.3818	31.9259	44.8025	28.307	16.2143	37.675	47.747	31.3361	38.1031	26.819	15.3103	23.3968	32.6218	29.881	35.3535	43.5714	33.1809	20.2212	29.6019	30.2252	20.7523	35.9474	27.3433	26.2868	19.2203	27.8163	34.8264	38.0762	25.9344	35.4299	19.9593	53.7007	24.086	25.11	31.7653	59.9759	42.1048	40.0263	33.5	33.4742	33.6265	42.6222	45.1828	33.8125	25.7414	44.5727	37.2689	46.6167
400	33.4516	27.1111	33.9211	45.7105	27.5421	17	37.641	43.3294	29.4071	34.36	25.2935	15.5488	23.9922	31.7667	32.8655	35.1053	53.0826	31.2674	17.75	28.5577	36.2672	21.6182	36.6449	27.6512	35.9467	19.7603	27.2935	30.7343	36.8952	25.275	38.3945	20.4872	58.3111	23.6421	26.1471	33.0288	58.6	41.7768	44.7067	32.7669	30.7041	33.8659	40.0345	49.4483	32.9512	23.5545	46.3193	40.4483	49.875
408	32.2368	24.8235	34.5182	40.2154	26.9811	18.7667	34.2048	44.9367	30.6121	33.4423	25.4526	18.7952	24.121	32.0163	31.0087	35.6818	46.2525	31.1829	18.4948	27.0194	32.9835	20.7241	34.6496	26.3985	38.1449	19.8512	25.5161	29.2222	32.434	26.0248	36.125	19.5586	54.3731	23.871	23.4435	31.1649	58.5	44.7018	44.9753	33.4846	30.1089	35.2	40.7312	43.7701	32.6122	25.2083	42.7742	41.2845	51.4692
416	31.1057	25.8243	34.7739	34.236	27.5545	19.2872	34.2195	45.1098	34.7778	33.2212	27.93	19.2432	23.7119	29.6154	30.7759	34.5116	46.8438	35.6471	16.5098	29.1062	31.5839	22.5124	37.1691	26.1803	36.9118	18.4628	25.5049	29.2119	35.2202	23.2773	36.3796	21.1429	52.7185	25.75	22.6226	31.5088	55.3441	40.9821	38.0617	33.2929	31.0556	36.3973	41.7927	46.2069	31.7634	24.9167	44.265	38.9339	46.4522
424	29.3672	25.2281	33.8235	39.9158	23.1616	19.284	38.075	45.9481	33.0707	31.8077	23.6042	20.4237	23.8814	27.9223	31.2696	38.1795	46.3131	29.8734	17.5728	28.4112	31.6815	21.7288	37.3897	27.1513	37.1209	18.3017	28.5795	27.5106	36.495	22.6121	35.8899	19.3162	55	23.7826	24.5146	32.7449	56.475	41.5439	36.8989	32.7045	29.1495	37.5909	41.9211	45.5745	32.2778	23.3967	45.7949	37.8909	49.7405
432	30.9237	22.7969	36.0811	48.0294	22.2816	19.5047	32.8434	46.1013	32.9314	32.8421	25.3204	17.8961	23.7563	30.9076	33.6579	37.4211	54.5514	36.6932	22.5909	28.3868	29.5764	22.8833	34.6857	26.0846	38.9268	19.2185	25.1771	30.5203	30.9907	23.9762	35.7257	19.0536	56.5177	25.4694	24	32.79	52.1839	43.75	40.9254	31.7664	31.8889	33.7458	38.1868	46.9213	32.7959	24.125	39.5431	39.6772	48.9672
440	27.464	22.5652	37.5413	46.7368	21.5865	19.0357	31.0928	45.7831	27.9612	33.2642	22.3	17.2683	20.1405	27.7311	32.8205	34.8588	51.4	34.675	24.4667	24.5196	31.471	23.0328	34.5035	26.2385	42.3517	18.5833	25.5625	28.1631	27.287	21.7951	36.3333	18.5179	55.3259	24.8837	23.0337	27.9694	52.9195	42.2054	47.6111	31.7385	30.5238	31.0833	39.1954	45.2105	33.125	22.2231	37.6557	38.5917	45.7823
448	27.8182	21.4032	36.6729	40.625	22.5192	18.7396	28.6667	43.8953	27.2202	35.6897	21.871	19.2949	21.225	28.375	34.5897	36.6986	49.8426	33.7922	26.5357	24.402	27.4926	23.168	33.007	26.252	40.6264	18.807	27.3977	27.9856	25.4087	22.1393	37.1215	18.973	52.4214	25.3832	21.8229	28.2222	50.573	41.8017	41.3913	31.1705	32.3491	32.1642	38.9667	42.3367	31.8977	22.5114	38.0744	44.087	49.5878
456	27.2049	23.5072	36.6441	36.7033	23.5182	20.0645	28.7283	44.2597	33.2018	35.1864	23.7826	19.5488	20.1186	28.8559	31	36.3973	47.8919	30.4198	27.5398	24.9569	27.6444	23.315	33.0141	25.5385	42.0476	16.8983	25.6939	31.6345	25.2696	22.625	38.1826	19.8264	54.5571	25.6422	22.1209	30.7788	48.8	41.6356	36.9885	31.4219	31.4615	31.7867	37.0667	39.0103	34.1029	20.1145	33.3607	42.9107	42.155
464	29.0709	19.5085	35.1508	36	24.2909	18.0303	31.2941	42.6711	25.6111	36.9652	23.8791	22.5062	20.3419	27.873	32.119	33.0278	47.2432	35.6154	28.0481	23.4862	30.0149	23.704	32.8099	24.5349	47.1684	17.1754	27.4845	32.4571	26.2583	21.3145	40.7264	18.3504	56.2254	23.5392	21.202	29.78	45.1313	39.717	36.4375	31.3692	32.2321	30.1463	33.7573	38.9706	36.3291	22.811	36.7016	44.0965	46.1852
472	28	23.1905	39.3083	35.8049	23.6875	18.07	26.8621	43.1463	28.1239	37.4495	21.7634	20.725	21.375	29.175	30.1705	36.7586	48.3395	34.4884	31.9533	23.0187	28.5075	24.3636	33.383	25.2403	47.3232	17.1181	28.1765	31.8382	25.4274	24.5645	40.3707	19.9008	53.1538	23.8365	22	30.4898	41.1089	42.8661	46.3148	29.9421	30.6364	31.1136	35.7879	40.6364	33.7195	20.5469	34.4874	44.1009	47.1846
480	28.5649	24.2931	39.9194	36.0105	24.513	16.9457	27.3061	42.6322	26.5586	39.0088	24.0723	22.2763	25.5197	30.6935	32.4016	33.6629	48.8679	30.6023	34.7818	22.9732	29.8621	25.3386	32.8214	23.1968	44.835	18.2143	30.5368	32.6972	24.7984	23.5615	35.8476	20.3983	54.3571	24.5882	20.92	28.33	39.8788	42.1468	48.7368	31.1628	29.2155	32.814	37.3462	38.8842	36.0127	22.1641	35.5583	45.3962	44.9853
488	36.6731	33.5268	39.7031	43.4322	27	18.916	42.4375	46.0194	32.6196	40.1416	23.7273	22.6082	35.1724	30.9708	38.123	37.5254	52.1951	39.3545	44.0309	24.125	41.4355	28.6587	35.3497	29.5	50.7368	26.0984	39.6789	41.1241	27.9328	25.2042	42.0463	28.2443	57.3067	32.7712	29.1263	29.5	49.9286	53.1441	45.8058	36.7259	34.7979	37.5798	42.1961	45.15	36.1048	28.5317	50.8409	46.2206	48.5781
496	36.104	31.0185	44.4656	43.9322	27.6557	16.4409	40.6604	46.1468	33.5526	38.2	23.0902	23.58	31.2523	29.8467	36.0684	38.6161	52.7241	37.9358	38.6316	25.7459	37.9111	32.5308	34.6382	29.9627	46.7383	22.9683	38.6019	38.0362	28.4825	24.3778	40.9655	24.0075	53.2185	31.629	28.1064	27.1724	46.6263	49.6667	48.7838	36.4815	34.957	38.0593	38.1881	42.7423	34.4322	29.8231	46.098	45.763	47.0153
504	33.2727	29.4673	45.1022	45.1833	27.127	15.1111	37.4455	44.6897	34.3789	37.0536	21.627	23.398	29.6833	28.5241	35.64	38.6396	56.1458	37.4679	36.7732	25.5378	35.6259	28.8473	32.085	28.6165	47.066	24.381	38.0714	40.9403	28.4219	25.2336	38.9083	23.7687	53.9868	30.0331	33.4706	28.6535	45.1964	49.8727	49.8	34.3453	30.8839	37.5806	41.1176	41.8922	34.7	31.7248	43.5446	44.5954	47.8913
512	27.2867	28.7264	40.687	42.2314	27.7724	14.7009	38.6064	40.3805	35.5545	36.1071	20.9528	19.0392	27.3967	29.2571	34.5714	37.2821	52.7647	35.7523	34.413	25.4474	32.5811	27.9297	30.3178	27.854	47.0377	25.3798	35.9722	33.4366	27.9831	24.5139	38.9068	23.4148	52.3176	29.5726	27.2371	26.5412	44.8214	49.4107	50.2115	31.1103	29.1856	35.4597	38.2959	42.433	33.375	31.9929	44.9485	38.9531	45.2339
520	25.4403	29.156	42.2537	38.3548	25.1138	16.0345	40.9697	42.9266	35.4412	35.913	20.3858	19.8586	33.1892	28.4113	36.3929	34.9474	53.5426	32.6132	37.9474	24.5556	32.6383	28.344	28.9932	27.9854	38.7358	24.2581	34.0089	31.5755	29.3636	25.7266	38.735	25.9783	54.3841	27.2441	27.1765	29.1474	42.8981	49.3679	51.1416	31.5294	29.8542	37.8468	38.1058	36.9712	33.1181	34.763	45.0777	40.811	44.8852
528	25.2578	29.8761	43.8923	39.1429	25.5726	15.4245	41	40.7103	33.5941	39.7	19.85	20.6733	34.1239	25.6042	39.3805	36.7553	56.5287	30.7818	35.7692	24.6496	31.7836	27.8308	28.7643	29.1493	38.9444	25.1024	32.2174	33.0533	31.0859	27.6899	38.1557	24.8904	53.2533	28.3282	31.6837	28.5962	41.6262	47.5849	49.4369	32.8865	25.6822	36.5323	37.2547	38.7429	34.161	33.2937	43.7642	40	41.9752
536	25.288	28.8246	41.7597	37.8487	26.5172	17.6827	38.2474	38.6542	33.5826	41.313	20.425	21.7083	33.1186	25.9296	36.5545	35.3981	53.5435	32.3925	38.4909	25.123	33.7986	26.1462	29.2483	29.0833	39.0577	26.0603	31.9643	29.007	31.2813	26.2713	36.3604	25.6159	54.7891	27.7687	30.67	28.03	41.5196	48.2981	50.5487	34.2345	30.3545	38.65	32.3762	35.581	30.3611	33.2609	45.7429	40.9385	41.312
544	25.2231	28.4336	41.5669	39.2143	24.5763	17.6117	38.9712	44.2222	32.0455	36.2893	19.7951	18.9604	36.3267	27.0714	38.1	30.6609	54.5062	32.6637	34.1215	27.0887	33.187	25.2598	46.0123	27.2057	37.8381	26.7333	30.6121	28.1986	30.264	24.0692	35.9623	25.75	48.8716	27.9167	31.2336	28.5333	40.3663	45.3774	56.8632	33.3571	31.9732	36.3828	31.8762	36.2667	27.4741	32.984	45.1649	40.6667	41.447
552	25.0333	32.1034	44.4419	38.2787	24.4803	17.0833	42.6627	41.6	31.7966	32.5089	18.7731	17.5474	33.4528	25.1056	43.4907	30.0244	54.0556	33.6071	34.6239	28.3279	31.5234	25.8651	44.96	25.5423	37.717	26.3759	28.6852	30.3071	31.0804	24.8409	36.5189	26.0805	44.8194	29.5	29.7838	30.7228	38.9608	44.9174	53.3019	36.1812	31.9765	35.3858	31.3627	36.9714	29.0435	29.5809	43.5	36.3435	42.55
560	26.5391	28.7565	43.125	38.1983	24.8678	15.3301	42.3333	45.4397	33.8557	33.7874	17.359	15.7938	36.0288	26.7986	44.5041	34.2598	52.5256	32.4495	31.8879	25.344	30.7252	22.7099	37.798	26.447	33.4312	25.9683	30.9252	29.24	31.0323	22.4762	33.9018	29.5987	43.0345	30.0682	26.6139	34.066	35.6852	48.3113	46.7679	33.9291	32.5357	39.2857	29.6832	36.4851	26.9916	30.7092	49.8571	37.3258	41.2101
568	26.8618	30.2609	44.6316	36.9914	24	16.6436	45.5109	41.2522	33.2586	34.1789	18.0248	17.2816	35.4098	26.7643	43.4198	30.5079	55.7065	33.2091	30.2308	26.8443	34.3203	24.5868	35.4476	27.1825	37.4071	29.6496	30.1186	30.0949	30.9823	22.5588	32.9496	34.8643	41.0282	30.1563	27.2476	32.0179	33.7387	44.3826	48.3661	34.5038	29.664	37.8016	30.098	36.3304	27.3226	28.6159	47.6087	37.8889	39.7339
576	32.3659	32.5556	45.4724	38.0175	23.5299	16.8491	39.0777	40.0603	30.7544	34.2017	19.0984	19.0098	37.036	26.6099	37.4519	30.3386	52.5	34.027	31.0086	26.7031	34.2296	26.359	31.44	27.5821	35.7281	27.1349	31.386	31.0339	32.4762	26.3139	33.5043	32.8406	42.3288	30.504	26.8173	32.5981	37.307	48.9908	49.9744	37.1515	31.3942	36.459	30.3238	32.4906	26.3175	26.3233	43.7706	38.2707	43.864
584	32.4667	32.3729	47.685	36.6639	22.4186	18.3832	48.883	39.2712	28.2727	33.7768	16.3252	17.9896	35.8899	26.7778	42.9304	32.582	51.4828	34.1215	33.375	27.2893	37.3459	27.1452	32.8932	26.8015	36.3103	27.5672	29.3273	26.8425	32.3053	24.2273	33.2542	34.4113	40.5035	31.8898	26.6381	32.0476	35.2617	48.9259	62.4639	36.256	30.3097	35.7097	32.3889	32.7075	28.808	30.5827	47.1852	41.9	42.032
592	32.918	30.5882	49.9549	36.9369	23.7583	17.2523	45.9681	41.4138	29.5315	32.9717	17.5227	14.9158	28.9748	27.669	39.3136	28.2422	52.4245	32.0818	28.6083	28.3652	38.1923	26.1089	32.7525	28.0476	35.6283	28.2893	33.6111	27.9275	33.5426	27.0376	32.1905	34.6103	39.0345	31.6341	26.6429	33.1983	34.3273	49.7358	56.2772	36.0526	31.5862	35.6641	33.9065	33.0777	27.3955	28.4754	46.9279	41.1522	42.9449
600	33.595	30.8957	49.1556	35.5641	23.4385	16.9545	44.5104	39.304	29.7391	29.7227	17	15.1477	30.1316	27.9444	36.469	33.4524	51.8673	31.7963	24.4867	27.4609	38.947	26.5714	34.019	30.1556	33.9027	27.5882	32.271	28.6912	34.0082	24.7445	32.678	33.4631	40.0203	30.7638	28.5895	37.4957	35.7383	47.5673	46.8812	38.622	31.2895	37	30.6286	30.1442	28.008	28.6	40.6612	37.4857	43.9762
608	31.6105	31.0442	52	35.025	21.5704	17.6579	44.5182	39.0902	25.9821	29.9912	16.6992	16.0103	29.8519	27.9858	34.9917	31.416	54.2255	30.1429	29.5043	27.4862	40.9556	23.1504	33.0268	28.9839	33.6637	29.1679	34	32.8929	30.4828	27.8947	34	32.8654	41.7338	31.811	27.8636	37.7778	34.8661	47.9808	64.7931	38.8626	28.0948	36.685	32.5385	32.2752	29.2521	28	43.3248	50.0479	46.3468
616	33.2609	34.0192	49.3256	35.4958	20.6894	17.5	45.2407	38.3802	27.4107	31.2328	15.736	14.8571	33.3714	26.0709	36.8833	32.7422	51.2752	27.5455	24.6174	33.2963	40.5267	25.3714	33.0185	28.4141	31.8224	30.1513	32.4466	31.9556	30.1905	25.6063	31.4583	28.137	40.539	31.123	27.7526	33.3302	36.3571	47.9182	55.1111	38.705	30.2906	34.256	32.4286	32.9725	35.4815	26.3629	48.7009	61.5909	45.2891
624	39.3953	35.8899	48.9323	38.5686	23.4683	17.7054	38.7377	37.5593	32.4952	27.0427	15.952	15.2549	29.6518	26.9645	36.6429	33.2281	53.9789	27.7946	25.5526	28.9587	40.2171	25.5	33.4712	25.3704	35.757	32.2126	30.6944	32.1259	30.5887	26.6045	32.432	27.2609	41.8718	31.5135	30.7083	37.5446	37.8482	46.4483	59.3678	41.8855	31.0556	35.5426	31.2941	32.4423	31.9127	24.8347	48.7768	44.8085	44.1395
632	38.7529	34.6733	48.4815	41.1092	21.3282	19.3596	41.6396	39.5714	29.1271	30.8145	17.1048	15.3398	27.5556	27.042	35.8108	37.4677	55.5385	27.7411	22.2411	28.4021	44.8692	26.7692	31.2596	27.5496	34.5225	30.8504	32.1887	33.5984	35.9466	26.4453	31.9449	29.2553	45.6346	29.5135	28	38.1724	36.3241	42.9407	62.88	38.3404	26.5276	33.5692	32.0865	32.0189	33.1154	22.744	41.9237	43.1029	43.2288
640	38.3469	39.5849	47.2756	39.5798	21.9	18.7477	46.7248	41.0702	32.3519	28.578	17.7698	17.8602	29.5182	26.7755	35.9083	30.7767	55.9897	28.5047	25.8017	31.3925	43.9098	27.6838	28.6535	25.5797	34.6514	32.1654	34.2771	33.6953	36.5188	24.4242	29.5308	28.9571	44.4733	30.9107	28.9787	39.0086	35.3654	45.1651	58.6667	40.6241	23.5424	33.4531	31.3238	32.2703	34.6508	24.2845	43.6917	40.2836	47.1557
648	33.4194	38.5893	46.2721	38.6	22.4113	17.9737	45.4375	39.0187	31.1143	29.775	16.7795	15.7455	31.5439	27.7956	39.0614	33.8868	46.25	28.2455	25.4224	28.9107	43.2707	24.8615	28.1321	27.0438	33.6729	29.8983	31.1429	33.6822	36.2727	23.9609	31.2031	31.6241	44.9618	30.5752	28.5521	40.0348	35.9	43.5229	64.4267	40.4812	25.6216	35.1575	29.6538	33.7615	34.5385	22.7456	44.8291	45.6397	46.2846
656	31.9898	38.3214	45.2901	37.0672	20.9265	17.3982	42.7818	41.4914	31.5833	30.9732	16.1742	15	29.4397	28.7305	41.3238	36.413	42.9145	26.3545	27.5818	28.8252	45.2803	24.32	27.6509	27.126	33.3545	29.1692	33.4536	33.9185	35.4341	24.9847	31.5781	29.7483	42.4481	34.6604	30.3077	29.1204	38.0306	43.3596	73.0972	38.2993	27.2328	40.3386	31.3611	32.2883	39.2735	25.1638	46.2344	43.3714	44.7188
664	33.9892	33.8783	47.0602	38.4771	20.0672	17.2804	41.5897	40.5752	30.1913	30.6058	15.2426	17.6452	31.7434	28.7786	32.8376	27.8	49.1429	28.6372	27.605	26.8852	45.8162	24.1077	27.8981	29.3162	33.7434	28.7939	33.3373	36.5271	36	25.6769	32.3459	30.2238	39.3973	31.8182	32.734	32.2056	38.6075	48.757	73.0156	39.5	26.4016	39.9141	32.5982	33.7677	37.9292	23.7833	47.9391	47.9779	45.3077
672	36.2449	32.3565	49.1705	36.2054	21.8	16.6571	42.9915	40.8276	31.2286	30.9626	15.8538	18.7816	32.6455	28.014	31.3644	30.2973	47.0392	25.8174	32.1071	35.1468	44.0977	23.403	26.6961	27.5896	35.4505	27.3613	33.0741	41.1846	35.7805	22.3435	34.2748	30.6447	36.7947	30.5439	32.6804	37.7103	36.8649	45.1545	67.369	36.3028	26.0661	40.6641	34.5354	34.6989	36.8306	23.9583	50.6207	48.4397	46.1707
680	41.4719	32.1228	46.8421	38.1727	20.4589	16.7596	43.4867	40.7913	33.8962	29.5044	16.0677	21.0274	33.1238	26.4203	33.9825	30.1714	41.3248	23.8261	28.9915	27.876	44.3876	26.009	26.6408	26.5333	40.9224	28	32	40.9244	36.6016	24.6842	32.9	30.131	33.4211	33.045	32.4	36.3333	39.2946	43.5909	75.6229	36.5714	24.6923	43.3282	34.434	32.4563	38.0984	22.2149	51.1197	52.8435	46.1092
688	38.1613	31.9823	44.5188	43.7905	20.5109	18.6195	43.7672	44.5377	27.1613	30.0684	15.4	19.4348	37.2762	27.1594	35.4144	21.2051	42.1379	23.1466	26.4237	31.186	41.4662	24.5649	28.2692	29.2932	34.8974	27.7077	31.087	46.6449	35.9462	23.6014	35.4538	31.245	33.44	32.839	29.88	35.8624	36.6018	46.1111	77.3636	38.4148	26.6692	42.8769	31.75	34.2872	37.5372	22	53.4407	50.7986	46.2077
696	41.4574	33.3534	49.1667	43.9065	20.1429	17.9823	44.8966	44.8571	26.7075	30.0603	15.7328	20.5319	37.4087	28.5328	37.875	33.375	46.1038	24.9735	26.563	30.0873	44.3047	25.5923	27.6698	28.6794	35.9734	28.3077	31.3117	48.9928	37.093	23.8444	32.688	33.2606	34.0467	31.5172	29.1633	30.8163	36.6542	49.6364	72.0435	38.0741	25.1271	44	36.9423	36.7444	35.3577	23.7833	52.7561	53.7172	46.1318
704	39.5283	29.4649	46.8828	43.6147	20.5036	18.2787	49.9829	46.7048	27.425	31.4444	17.5714	23.1932	37.2154	28.295	40.3945	30.7615	45.729	23.0172	25.9407	31.4711	43.2059	24.9024	27.7981	27.8195	35.0924	27.6563	32.3889	43.7762	35.4964	24.1773	36.5887	31.9362	33.7434	33.4874	34.2697	33.8019	40.2243	49.9252	78.1129	41.6972	28.7679	46.626	31.7568	38.2723	38.7656	20	54.5575	62.2113	46.062
712	38.1078	32.7788	43.912	48.0439	19.8889	18.6308	50.4957	46.8909	26.6396	29.9667	16.9697	22.186	35.784	28.8295	49.7111	32.2019	54.314	23.4483	25.1707	31.8947	42.7266	23.6794	26.3786	25.7571	31.8522	25.225	30.5926	39.7365	34.5522	25.626	35.4836	30.4468	36.4771	34.1356	29.2717	33.1833	38.6577	52.3063	71.9385	41.7931	26.5763	45.097	32.2909	38.7	38.1709	19.5952	51.1743	62.9645	44.6496
720	36.5761	36.4957	49.9453	47.9643	19.194	17.7132	48.7869	47.2261	25.8349	31.5656	17.6767	23.086	34.1034	28.4326	46.822	30.55	57.6633	23.4737	26.113	29.0153	43.1838	25.3358	26.7184	22.269	30.0275	26.9699	29.7732	41.106	36.3609	23.9489	39.189	30.0743	38.4065	31.8034	29.5393	34.3684	37.3486	50.1339	77.2154	43.5036	23.9672	50.7923	31.4673	32.4563	38.6048	20.7903	50.8504	69.1791	41.246
728	40.604	35.2991	45.8321	50.084	19.9441	18.1102	50.5667	52.0909	26.9754	32.377	18.3768	25.5474	35.7091	30.0657	47.0155	36.1518	59.9138	25.4655	24.6667	35.3714	48.3636	24.3214	26.1667	23.9863	31.4455	25.7179	32.0385	41.4737	34.8837	24.6489	38.3659	31.2867	35.2252	31.8374	29.3265	33.1453	39.3173	47.5946	71.7423	43.0922	25.3984	55.9178	35.3421	33.5192	37.3254	20.6328	52.641	76.5429	46.816
736	38.1078	36.7167	47.9242	47.2097	19.8483	18.9483	49.913	51.0935	28.812	31.5328	18.4531	26.0833	36.4655	28.8298	47.907	34.512	56.1415	23.0948	26.2222	34.6094	45.3538	24.6183	24.9	22.5664	32.4286	26.3651	32.3736	40.1208	34.7721	27.2	37.9524	35.2086	38.0066	30.0254	27.1111	35.8678	40.5922	50.2476	58.6701	43.1267	24.104	52.9778	35.8018	33.5	31.6692	20.2791	60.5574	77.8074	51.2114
744	38.3619	37.8793	49.4375	47.5789	20.5745	17.1034	59.7611	52.5614	32.2655	30.3419	18.2393	22.6571	35.7222	30.6641	49.5398	32.9839	51.9412	26.7573	26.1453	34.5903	45.3893	25.4275	25.1058	26.25	28.6818	25.8661	29.5	41.4583	33.7121	26.0458	36.5476	32.8681	42.6875	27.5739	26.8511	32.7965	42.9126	48.3661	84.4762	42.8662	28.2542	51.3952	35.7391	31.8491	32.9084	22.6575	55.7374	72.5214	53.4793
752	36.0095	39.8073	43.88	47.6827	19.4539	16.9576	53.3391	53.8704	34.8158	25.8571	19.8387	21.0198	35.8167	27.3759	48.2519	31.9583	52.2647	27.2054	26.0179	34.4688	47.0299	25.609	26.217	24.9252	31.9537	25.5802	31.1351	41.7123	33	23.3485	41.7209	34.9429	41.755	28.625	27.6915	32.3043	39.3737	51.5048	73.425	44.7481	25.4661	53.1955	34.0935	35.7292	33.2296	21.6159	53.02	68.5256	52.6555
760	38.6535	40.6783	46.9531	42.6068	20.35	17.0678	57.5862	55.1009	34.2301	24.405	19.5328	20.6804	36.3889	30.6667	49.0511	33.0583	57.375	27.4746	27.0541	35.539	47.0833	26.2645	26.6505	25.871	33	26.7194	33.2656	44.5775	32.0081	28.4622	40.2677	36.2465	41.3684	30.2881	29.2959	34.4804	44.4128	50.181	67.5247	46.9781	25.3468	52.2137	37.1776	33.6535	34.9701	19.4961	54.3143	67.4832	56.5667
768	41.8646	36.2479	49.5656	42.9217	19.0352	17.65	53.7143	49.3832	34.7547	27.155	18.0863	19.7423	38.0339	30.2681	43.4146	36.5083	53.6917	29.8534	23.9	33.7453	47.9924	27.3982	25.1262	25.4508	32.1754	27.9781	33.5641	47.0426	30.2963	27.575	39.0794	36.5396	45.1083	29.0598	25.3579	34.1748	41.8077	53.1226	58.9252	45.8623	23.379	54.9375	34.8	35.6923	32.8296	20.6462	46.9294	59.1127	55.1034
776	42.2	38.0804	49.1799	47.0459	20.8321	16.8871	48.4865	51.0804	39	25.7328	18.5143	21.1058	35.2167	30.3262	39.2252	34.4508	55.3364	30.4359	26.3694	32.8626	50.8667	24.6967	25.019	25.5769	32	22.1606	32.038	45.3103	30.6934	25.5476	39.2143	36.3972	43.7436	28.1681	26.3804	33.4107	43.6354	51.3962	57.3303	45.781	21.0593	58.4925	33.8692	35.1321	32.8188	21.2946	56.5667	59.1606	54.6838
784	43.9802	37.1204	46.9308	44.9519	20.8519	18.024	47.1333	52.6355	40	25.944	17.5537	20.9038	36.5403	31.9111	35.9741	37.4874	54.4375	27.8699	24.7009	27	46.44	28.0413	25.271	38.2976	32.7818	23.7698	35.6	42.4306	28.2555	29.8106	38.0692	34.5362	40.4037	28.3793	29.268	34.2393	44.4156	52.7236	63.8542	44.3704	20.2655	53.2815	33.2895	31.4299	32.958	20.1695	56.0098	56.3662	52.8347
792	43.33	36.8087	47.4203	49.7706	21.1769	17.488	47.094	53.0893	37.8817	25.1429	18.5948	21.2593	38.0159	34.4963	41.7568	36.0656	50.9196	28.1518	23.2017	33.7797	49.2105	26.5517	25.4364	34.0455	34.7232	23.8102	32.3077	50.0368	30.4776	30.2385	39.6033	37.1064	40.3704	25.8983	28.2353	34.5115	46.7455	55.9159	57.2843	44.1	22.9286	57.3481	32.9636	36.3431	32.6831	19.5224	43.2813	57.0217	52.9431
800	46.2376	33.3386	47.5338	47.5234	21.1223	17.7258	48.641	51.1226	36.5612	23.7031	17.554	21.9717	36.9174	29.8219	35.1913	35.2083	50.9455	26.9074	23.1545	32.914	51.6496	27.4274	24.9528	32.1237	38.5	23.3406	33.1452	43.7023	28.0652	30.4677	38.5659	36.6069	41.3457	26.3858	29.9899	35.1639	46.29	52.2432	51.434	42.6107	22.2783	53.8421	33.9107	32.1308	31.8201	18.1667	48.3625	55.7343	54.5794
808	45.7273	35.8667	46.5076	47.7411	20.4891	16.8661	48.0169	53.5278	36.7024	24.6198	17.4077	21.5046	35.4231	29.6164	45.2835	35.2143	51.3534	28.9304	25.6833	33.4825	52.7	28.608	23.2793	22.8491	37.906	23.1642	33.6711	41.7517	26.3971	33.4141	39.7463	38.6986	36.6859	23.5276	27.4787	33.735	49.3455	56.9615	44.819	40.1395	23.2545	51.8321	32.945	33.2736	31.9058	21.2534	49.1818	56.7143	53.08
816	47.2371	33.8983	45.3828	45.6404	19.9856	17.1667	47.4628	45.9009	25.6066	23.0738	16.5639	19.2321	36.8032	31.4167	42.1557	33.4921	54.6283	26.9569	23.32	37.2294	48.0071	26.8333	23.4135	24.4412	36.6557	22.1825	31.4176	45.6593	26.1343	42.8102	37.5	40.1753	36.7039	25.52	28.8791	31.9688	49.1915	54.1983	50.7041	37.4662	24.0726	52.0942	33.7358	33.2019	32.2388	19.3167	50.6947	56.75	45.1936
824	47.7	31.8087	45.7422	50.7304	20.3813	18.4	42.5333	41.6909	23.4434	24.3307	16.5238	20.6842	35.6174	31.7014	36.9027	36.208	51.8142	29.5641	22.7244	32.6667	47.7647	26.608	23.1132	24.9204	38.4483	23.5038	31.4133	54.4795	25.5109	31.6412	37.6489	39.4589	35.6667	23.8516	28.4396	31.7037	50	50.9815	46.2718	36.4328	24.2435	54.3	36.1607	31.3909	35.542	17.2632	52.3474	55.2171	41.1231
832	49.3548	32.3525	45.0441	48.0455	19.4275	18.5078	37.4017	43.0909	25.7984	21.8898	16.8444	24.2793	33.5397	29.5	39.1379	33.3643	57.36	28.3898	25.4087	32.6581	46.7153	28.1197	24.8182	28.5638	36.9916	24.3358	33.9211	51.4685	26.0643	27.969	40.3158	42.2	37.5256	24.8525	27.0732	33.0157	47.7212	51.1724	54.3152	37.0725	26.7857	55.5	33.0467	34.7723	35.5079	16.7717	56.4375	57.4828	42.9051
840	51.0521	31.2893	47.6124	49.6182	18.8043	18.374	40.7951	40.6607	26.8487	21.7559	16.9845	24.4175	33.9154	34.3609	35.5702	33.2813	58.7075	29.4754	24.6583	35.1071	49.0821	28.6587	21.8426	29.2062	33.8036	23.5263	33.4634	54.4681	25.3429	29.0075	39.4752	41.2534	42.3974	23.8346	27.4321	32.2846	51.58	50.0631	44.3529	37.5484	27.144	52.7945	34.1754	31.7411	38.2605	17.7926	55.1442	59.6103	46.9568
848	52.8485	32.6053	45.1016	47.1913	18.5693	18.8168	43.0826	38.3056	27.7241	20.7481	16.9688	24.9406	33.6746	29.7748	41.6667	37.7209	57.8679	26.8475	23.4031	31.5977	48.3615	28.7698	21.5377	26.9789	32.4375	23.5426	32.3488	45.1844	24.8759	30.5806	40.0226	42.6053	39.5987	23.4762	26.1974	36.0865	48.9057	50.0741	57.2237	38.0147	25.9916	49.6957	36.4138	32.1491	41.1019	17.4101	53.6525	59.8188	43.1786
856	51.1856	35.75	43.1654	46.735	19.6691	16.7879	37.3333	37.7364	28.7213	20.1908	18.4762	22.633	32.5203	26.3084	42.0254	38.9024	58.9225	25.8376	22.2214	34.6577	45.4087	28.5	23.4434	27.2571	31.6667	23.4677	33.2464	44.5522	23.6786	30.2	40.6154	43.7919	50.9533	25.8672	27.3902	33.2368	43.2474	49.8938	52.6111	41.5923	24.1615	54.3116	33.5339	30.5702	43.314	17.7846	51.7075	62.854	46.0786
864	51.1111	37.9915	46.3712	50.3471	19.2774	17.7023	37.5385	37.6038	27.4341	20.2813	17.3282	22.8056	33.375	24.1728	47.1284	39.225	56.6455	23.4393	25.6154	35.0763	48.6538	29.2348	22.2736	27.7732	34.3636	22.9023	32.025	44.1197	23.75	39.0611	37.0993	44.7517	45.8758	25.3106	31.2262	31.3084	46.7396	48.45	56.9176	44.9615	23.9297	47.4929	35.0354	30.6842	40.4158	18.8855	51.6283	64.5037	45.5588
872	48.2647	37.7982	47.1953	51.3009	19.8028	18.7143	37.4098	39.6316	31.2957	22.771	19.5	21.8505	34.1311	34.3462	46.8978	39.6154	59.9406	23.25	24.0242	30.9386	46.0143	28.2477	23.3243	26.8	34.8148	22.5714	31.9518	44.3825	24.0448	34.3307	33.5986	45.9444	46.0823	25.7939	30.8295	33	48.5217	50.307	59.4342	37.6194	29.3387	51.338	37.6486	35.1622	43.4545	17.4667	52.748	73.1918	42.7939
880	47.9333	37.2185	45.912	51.322	19.9091	17.9587	36.6393	36.9464	32.8182	23.3333	18.1045	22.819	33.5645	30.4301	43.5245	43.4	60.4455	24.9099	22.7537	30.0345	47.9847	27.2195	20.7946	27.4198	35.3596	22.413	31.2556	45.7778	23.2256	36.7923	36.1985	38.5132	45.1076	26.5865	33.2727	33.8	48.2222	48.75	52.6667	35.2222	28.7823	48.9103	38.0684	32.1842	45.1304	17.5597	49.5841	66.6194	43.8605
888	45.7478	41.0917	46.1232	52.6441	18.75	17.9398	33.2314	39.6174	33.5647	23.5	18.1024	24.099	35.1157	27.1546	41.812	44.7955	63.1481	23.1538	22.1615	31.9274	44.8136	27.64	22.0439	28.2569	36.1293	23.3071	32.3529	47.0699	22.5821	36.1343	35.9618	44.2286	47.2814	25.6015	30.1444	32.0783	51.337	46.8019	52.8646	37.5682	25.7857	49.6993	36.5172	36.9407	43.9333	17.1544	47.2828	66.8478	44.5984
896	49.4286	39.0085	50.6846	56.848	20.8203	16.5814	33.944	35.2054	33.5536	26.0431	19.2296	22.12	35.2101	26.0204	39.7373	45.7083	74.1681	24.6752	21.0236	31.6783	44.4803	25.991	21.8435	26.7282	36.6034	22.3143	31.8791	46.0286	22.1838	32.0976	36.3704	38.5461	46.5535	24.45	29.9651	31.9904	48.0109	48.2545	56.1163	34.0986	27.4048	45.2143	38.2456	34.0763	46.5349	16.8222	46.3517	54.5634	43.8359
904	47.4	40.312	47.9685	52.1724	21.5221	18.5704	33.2047	36.1389	31.2931	23.6797	18.8219	22.7222	33.7273	28.15	39.1667	43.7436	71.3033	23.3333	19.2581	34.44	47.9127	26.9455	20.1043	26.3565	38.1858	23.4892	30.3368	52.9852	21.8955	35.6769	36.2782	39.7931	38.425	25.2256	29.93	31.4211	50.7791	51.8704	56.7024	33.5034	27.776	47.2877	38.0351	36.5727	47.0353	16.5147	49.4862	49.2612	44.8358
912	47.6792	37.8689	47.5328	51.4103	19.5693	17.2977	30.8359	36.875	32.5922	26.6356	20.9932	23.7143	31.4222	25.1789	38.144	42.0526	69.7788	24.8707	17.9924	31.1682	44.4113	24.3036	22.6847	25.5273	36.4655	24.3015	33.2688	45.9854	22.203	41.5159	35.0956	38.8446	63.5682	25.7068	28.8636	33.4159	47.0833	50.5455	55.6021	35.6414	26.5781	40.4672	37.6379	36.8276	46.9184	18.0846	53.1818	48.9392	43.1429
920	48.9352	37.816	49.0703	55.2295	20.1489	17.4326	30.697	35.5526	33.9099	30.3333	19.3971	22.2604	33.6614	25.95	36.2222	35.3448	70.4587	26.4576	17.6204	31.5684	44.5591	23	23.2018	29.4	35.5575	25.8633	32.6635	46.0072	23.5352	38.8346	35.7536	40.2973	61.0769	25.4262	28.8081	32.9422	47.3645	45.6111	62.28	37.6715	27.7769	39.0845	39.4	35.4741	42.4831	15.5276	52.3667	43.413	40.7194
928	44.5943	38.7438	52.6077	58.1967	21.0745	16.9852	32.8374	35.0826	32.8692	28.1416	20.9562	23.5481	31.1778	25.2842	38.5833	38.0741
[truncated: 155 more columns]

## Sheet: Figure 1D 20h
0	13.7297	30.1818	18.9839	38.4372	18.5667	27.6	18.1875	25.126	26.4932	27.4724	77.0565	60.2791	26.8191	58.0471	18.4815	46.4551	21.4309	21.4309		18.7911	16.6607	21.2381	18.4179	51.9538	15.8095	14.448	14.9423	45.1067	34.0769	45.09	16.4897	18.9861	24.0254	60.1803	54.8462	19.5824	20.4326	16.6806	58.4965		22.0581	13.6	34.9679	20.6299	25.7136	18.6917	20.3246	13.0394	20.3168
7.98958	17.1735	36.8836	16.8083	51.671	15.7297	28.7391	21.2215	27.2899	30.1026	43.1705	74.0577	58.3824	21.8654	44.2976	17.7552	43.1988	18.8467	18.8467		22.503	15.8455	23.2481	15.5182	57.8718	16.3548	13.6866	20.0556	54.9178	30.4337	47.8333	17.5061	19.98	25.4237	42.0645	51.2899	18.7784	23.3154	15.75	78.8712		23.6197	12.1	36.4631	19.325	23.6104	17.084	21.0992	13.6364	20.395
15.9892	15.5652	31.8783	14.1186	48.4632	15.6327	27.0137	19.8553	23.2794	26.9079	37.046	67.3779	34.686	22.9643	40.0732	15.7482	38.8902	18.0552	18.0552		21.0994	16.7619	22.6714	13.8593	50.6289	15.1654	14.1852	13.0816	50.989	30.1029	40.0102	15.0513	18.4406	24.748	34.5619	39.8333	19.2994	21.5276	16.4184	73.3459		23.6154	12.3533	38.2013	18.8621	19.4099	16.4167	22.5079	13.6444	20.5862
23.9889	16.2167	22.75	13.6529	47.415	15.383	30.0076	18.4194	22.446	25.5099	30.8435	59.1771	32.9125	23.8661	33.9885	15.7086	40.9157	19.6504	19.6504		20.0539	17.4355	20.766	14.9023	41.1712	14.8702	13.5231	11.8207	42.3021	29.6842	44.2059	15.3395	18.7622	23.464	29.8889	31.3158	18.7378	21.2388	15.6761	62.8806		26.0845	13.2073	34.8377	23.4202	18.9623	17.8931	22.1172	15.6	22.4082
31.9886	17.2203	21.1353	15.4667	46.0422	17.2047	35.016	18.4094	19.3617	23.1133	33.0632	66.2595	30.4368	22.9115	37.7889	15.4726	40.297	19.0385	19.0385		22.044	15.9453	22.2345	14.5149	35.8348	14.8644	13.0296	10.4091	35.5047	29.0116	36.8713	14.7722	19.2	22.9323	27.9623	29.2719	18.5313	20.5918	16.5493	53.9118		26.3931	13.0909	32.981	22.3248	23.1452	15.0458	22.4812	15.6861	22.1071
39.9884	30.6337	32.9313	25.719	39.3758	26.3664	43.6029	29.1757	27.9037	43.1586	29.0442	70.7089	51.0225	32.7321	52.2989	27.2695	48.5752	23.5574	23.5574		29.3701	28.7769	26.156	22.2279	48.0246	23.1533	20.229	14.5705	48.8435	33.0298	57.1881	21.474	24.3929	38.0394	38.2752	43.5929	26.8012	32.7305	37.9116	58.4088		25.7447	20.6989	43.9211	37.2	29.2431	34.0154	37.448	17.6667	32.3265
47.988	85.8512	83.3066	65.5207	47.0736	62.8908	52.9023	71.6939	66.4752	113.901	42.0598	92.8625	120.078	77.8655	110.988	76.2042	66.0317	46.178	46.178		62.6842	76.9764	55.3592	51.6159	106.123	50.777	43.2462	36.293	99.6667	59.2047	128.19	53.911	51.413	102.768	88.1897	88.8655	67.7778	72.2331	111.932	108.486		35.1633	50.2938	97.5605	81.7863	42.6444	91.9923	92.7419	39.1418	76.3037
55.9835	150.744	164.304	112.314	63.2035	39.7738	88.1773	125.09	118.597	182.993	74.3509	127.529	184.527	137.538	164.444	161.819	85.2236	105.207	105.207		99.5385	135.691	102.515	94.2045	175.866	92.7266	84.3185	69.4688	165.631	107.38	225.118	99.906	101.193	162.902	141.136	150.008	113.488	146.095	151.952	188.267		61.6418	84.2682	171.327	147.422	51.6782	114.945	160.802	67.6466	120.839
73.4793	183.206	212.754	136.557	94.1111	31.241	121.196	170.205	160.813	249.544	133.301	199.915	215.09	194.287	209.071	175.164	102.574	241.835	241.835		125.031	151.889	148.317	167.984	199.353	108.846	107.581	106.604	178.634	155.327	243.131	140.866	116.929	191.709	168.438	128.274	118.377	158.142	184.727	229.215		116.97	132.952	206.158	225.067	74.0054	134.595	128.614	84.5603	162.169
81.4692	215.882	210.191	172.147	121.52	38.1868	112.9	157.047	163.791	214.729	153.075	207.718	191.471	223.872	163.549	189.708	63.0898	226.913	226.913		140.897	132.96	122.21	117.381	193.227	113.547	114.754	105.452	173.424	154.858	241.049	150.658	117.504	202.537	172.01	135.354	135.171	183.756	67.0602	237.182		147.237	109.903	213.45	231.529	86.2822	136.083	202.823	86.8016	182.246
89.4691	198.713	203.896	173.072	118.655	41.9512	118.769	149.315	156.968	205.866	146.182	200.972	193.551	226.762	180.641	191.087	66.6173	236.815	236.815		125.028	162.837	115.333	71.5772	198.73	112.714	122.096	115.403	171.186	149.161	243.206	142.974	126.537	201.925	154.196	145.267	134.715	170.034	115.809	228.414		153.917	132.828	243.313	224.425	79.5503	153.886	205.385	89.1349	186.027
97.4687	211.922	214.549	151.021	136.383	37.2989	112.129	134.495	141.289	210.881	141.4	203.466	197	214.704	174.186	190.957	61.527	204.145	204.145		149.282	160.567	113.946	118.9	198.171	107.395	120.487	114.688	172.26	162.868	251.649	126.44	126.2	183.069	161.324	132.243	136.115	146.13	53.7732	223.877		153.007	128.309	247.585	225.13	81.0051	161.563	180.179	112	164.161
105.468	207.344	213.064	147.723	123.641	37.4592	105.296	133.764	141.468	215.604	140.639	196.713	187.295	210.466	153.059	189.451	69.9497	205.563	205.563		161.094	152.552	122.25	142.36	194.393	115.568	117.627	114.244	177.99	154.959	248.51	107.901	131.758	181.758	155.472	125.02	121.72	165.73	113.045	202.56		151.327	128.19	245.203	215.595	82.4359	145.019	142.554	124.534	153.819
113.468	168.833	210.172	135.02	106.21	34.0263	94.3087	115.369	94.6134	217.096	142.803	172.123	131.676	219.309	154.289	190.736	68.1575	194.606	194.606		131.234	158.233	97.9173	141.566	186.632	117.977	116.416	117.948	164.969	163.19	241.764	75.767	121.992	176.89	144.9	126.129	113.703	166.554	191.015	178.338		148.216	106.739	237.919	201.956	78.9758	128.505	113.625	113.553	162.096
121.468	132.866	214.312	137.829	103.572	158.714	91.9653	105.122	89.9619	216.328	144.267	172.914	141.542	227.323	118.304	173.431	66.8562	182.193	182.193		103.807	99.382	91.3835	140.119	175.696	114.562	108.381	79.8017	163.16	163.44	245.536	46.7738	109.336	162.527	137.769	107.716	91.29	135.039	156.217	166.969		144.084	78.2828	217.655	195.348	77.4253	113.925	68.7698	105.131	153.518
129.468	105.69	201.241	118.39	92.7314	138.237	104.586	84.5304	84.7632	217.246	124.904	174.473	132.753	219.86	83.2857	139.064	59.5652	190.742	190.742		112.282	68.0333	73.1157	152.628	155.701	105.892	97.2124	54.6055	158.211	142.273	230.8	53.2949	103.036	155.85	119.51	109.134	72.4059	117.276	145.905	185.006		136.695	93.9248	208.507	181.209	71.1581	91.9375	100.813	80.5476	146.569
137.467	109.989	189.544	119.213	84.8268	130.438	101.103	84.1132	98.5591	198.699	118.223	143.148	104.443	202.626	123.74	165.467	53.7692	192.152	192.152		77.1019	60.7349	59.4066	143.165	155.352	103.619	77.2632	55.3125	143.733	128.254	252.602	40.7463	110.038	158.452	105.439	112.816	53.4632	120.39	162.659	188.306		136.548	74.3028	224.164	173.188	71.7727	91.5417	113.948	97.0204	129.858
145.467	104.684	186.482	105.413	86.6721	105.933	92.4276	73.5043	91.9661	170.847	117.675	143.745	142.968	175.494	131.784	154.393	51.7974	195.956	195.956		68.3125	50.3133	58.4943	141.283	163.907	102.346	95.0093	35.4211	154.735	137.143	247.252	32.6	110.869	141.941	109.755	114.096	44.2588	121.497	169.158	180.6		130.07	73.4485	227.746	170.965	64.8111	94.375	104.512	89.4951	117.577
153.467	114.716	179.066	86.4688	86.9737	90.9634	79.2041	63.4706	69.1197	135.173	108.992	139.426	143.756	154.011	73.6613	129.358	50.4459	175.533	175.533		62	51.1875	50.494	138.581	156.011	99.9921	67.9205	25.2027	144.371	137.802	244.505	27.1837	105.985	137	94.0909	104.723	43.3457	103.94	161.602	183.417		122.713	91.3986	233.71	149.593	61.0704	106.594	93.3556	80.3895	114.289
161.467	110.232	163.98	92.3636	82.1081	81.3095	72.8	69.0684	88.6154	129.767	96.4444	123.418	106.228	122.494	90.75	134.72	49.044	123.373	123.373		77	53.061	38.6316	117.484	139.681	90.197	52.6556	29.0562	135.475	118.067	179.443	22.5797	99.5308	133.743	91.3034	86.9192	40.7526	86.0286	133.174	174.033		119.715	65.1926	234.723	140.369	55.6715	103.931	64.1364	64.7041	108.438
169.467	117.49	165.139	94.9125	77.0229	81.8941	80.1698	70.3913	92.678	121.135	93.685	118.454	123.882	119.629	100.137	153.408	41.8553	173.544	173.544		59.581	81.7791	49.3291	112.811	139.716	88.0435	43.7778	32.1765	124.344	112.848	134.154	30.5352	97.6535	128.037	88.703	79.9792	47.2667	81.9925	119.515	164.343		109.266	81.2794	223.329	137.038	60.0637	105.374	74.1034	78.1182	100.414
177.466	124.177	165.191	89.0556	76.382	71.1519	71.241	62.4825	84.7398	124.08	86.622	121.817	112.883	118.477	111.91	148.252	39.4967	155.425	155.425		64.5741	92.0111	39.6129	109.347	125.747	85.7185	42.4653	34.25	111.795	108.786	124.957	28.4531	90.803	133.975	87.8058	82.0505	34.3623	80.9149	121.889	149.819		100.54	90.1504	228.405	133.743	54.2762	80.8085	81.4024	65.5657	90.4362
185.466	121.672	165.521	79.0156	69.8246	75.9535	63.6566	59.5254	78.6441	99.1222	79.5385	121.728	114.624	99.4483	97.6173	129.693	40.5844	164.175	164.175		63.5556	78.65	31	104.082	111.458	78.7372	35.1771	32.4018	108.098	99.9811	117.244	35.2319	87.3383	126.667	73.2626	77.1414	31.0513	73.4444	112.421	147.31		99.3846	74.3361	219.06	126.279	52.1991	73.8966	84.9398	59.9899	88.1509
193.466	114	162.254	84.4933	71.3567	77.4535	66.6905	62.661	74.7179	67.6747	74.1364	98.3886	114.707	79.7765	97.3494	125.134	36.8182	149.768	149.768		41.6481	71.0909	28.3621	100.638	85.0206	76.9776	29.9905	31.0714	98.0357	99.193	92.9296	28.4167	93.1429	119.637	59.9898	60.5484	31.9895	73.1448	75.1158	147.603		101.81	35.0643	217.477	120.107	49.1382	51.2564	88.2604	66.1616	83.061
201.466	100.241	152.629	73.7941	66.3977	74.9359	73.1852	67.1429	85.5086	66.8049	73.6739	103.526	101.485	77.1609	91.0563	120.504	37.3179	148.91	148.91		46.6489	54.04	31.5273	94.5532	102.894	73.1504	29.5238	29.7946	104.772	90.9741	101.013	25.7037	81.8015	97.0515	69.2525	65.1837	25.7463	68.6644	99.3458	143.249		88.9812	62.4928	210.597	114.991	46.7964	57.5854	99.0191	47.4824	80.0195
209.465	102.705	140.179	78.225	58.052	74.0549	67.9359	75.5197	78.6944	51.1159	70.2348	83.3298	88.2588	73.4831	87.9355	114.336	39.2704	142.941	142.941		47.0896	50.8476	32.8545	103.721	105.445	70.7464	27.1895	30.3879	102.784	88.7672	113.687	20.7407	84.0797	101.231	66.6095	48.6341	25.2237	64.5195	74.7789	133.726		82.6975	64.2986	201.715	103.214	45.8044	76.101	88.4245	54.6495	77.2293
217.465	78.3529	136.882	81.3614	60.3955	69.7604	65.0701	75.3033	64.4717	74.9865	64.9552	80.3704	77.25	72.5287	90.5	108.992	37.5658	112.111	112.111		33.1319	44.102	29.75	99.2783	80.6737	69.1407	28.604	24.3535	97.2857	82.0085	85.5714	28.9762	75.5221	98.1402	70.8534	43.0909	41.8	63.2721	71.9804	130.159		78.0727	49.0519	195.789	103.483	45.1991	77.7636	89.243	44.9505	75.1709
225.465	68.3524	133.503	59.4459	54.4751	60.2526	60.5355	67.2951	66.8878	59.3731	61.4662	73.8	80.0988	63.5385	79.3462	118.111	34.8406	122.671	122.671		39.1188	35.8144	34.2	96.7757	79.233	66.5039	26.404	20.1735	93.0577	74.1709	105.175	25.2381	78.2741	80.4222	65.0577	25.1164	35.1649	56.8322	68.4151	122.351		70.439	49.9856	189.718	95.3036	40.2511	56.2621	85.8	39.6778	64.4129
233.465	65.7551	128.007	71.6437	48.9661	55.5104	56.3354	60.3252	64.614	64.0641	56.8647	80.8306	75.0395	54.3636	80.6322	96.6211	25.3971	120.974	120.974		53.7677	40.92	28.6226	88.4685	72.1978	62.2558	25.0283	24.5833	84.7172	79.5	112.146	24.8039	75	83.7444	64.6887	40.3529	31.8469	53.0733	77.4571	108.042		69.6951	35.7273	183.127	90.2804	39.7222	59.5089	82.4957	40.1739	59.7895
241.464	37.2708	119.716	70.5316	45.9157	54.2474	56.5697	63.9274	62.8818	45.2167	56.1894	86.2147	84.7527	55.5205	75.4416	99.9063	34.3264	108.59	108.59		41.8462	47.9381	30.4	90.4123	70.4375	56.1496	21.6	24.9904	81.4753	79.3529	111.29	26.6296	70.4741	83.8675	62.101	38.1311	25.5591	52.6733	79.1982	101.628		66.4568	41.5507	176.781	85.2788	36.2756	53.299	78.0089	40.0357	60.6571
249.465	40.8211	113.477	64.6707	42.9162	51.6277	53.1257	68.2126	57.7407	53.5781	54.8929	74.4427	76.1146	53.1549	68.7683	101.923	34.0411	109.536	109.536		48.1287	47.0204	24.1034	80.5614	63.3711	50.5968	21.4688	24	81.2574	77.189	99.8767	25.0526	64.6099	74.4831	56.7757	48.6354	32.381	49.7285	53.5673	98.811		61.6731	51.8074	164.185	75.1524	34.0448	61.33	67.5179	29.0755	58.1866
257.464	44.4327	112.603	61.8846	44.1617	52.0244	50.422	52.123	53.7232	44.0833	52.927	60.2157	68.6495	61.4231	64.8072	99.9783	33.2922	96.9091	96.9091		49.8958	45	23.7727	76.8595	51.5897	41.5135	24.049	21.2826	75.5192	76.7881	75.1833	26.0571	63.5971	70.5301	56.9652	47.9429	29.2524	49.4257	54.3429	94.3494		59.2436	46.3262	161.528	73.7353	33.5093	54.6869	64.7913	39.2679	52.2945
265.464	52.2407	109.17	56.4394	38.1494	41.0746	47.1585	51.6721	48.3455	47.2405	52.5942	60.7014	68.2826	51.9167	64.9884	88.7216	30.4965	108.447	108.447		31.8842	41.1942	28.5	71.1066	60.988	42.5631	24.4536	26.0275	74.875	76.8678	89.209	19.1581	61.2519	73.1818	53.7232	45.4466	26.1619	45.9745	56.2353	87.9212		52.9359	47.0685	153.857	71.8796	31.2283	56.32	65.4528	34.25	49.169
273.463	42.9519	104.545	50.7875	34.7943	46.0488	49.5542	47.0476	45.4035	41.4348	50.9185	71.3821	69.75	49	65.8632	87.7739	28.6471	123.826	123.826		38.2143	40.9143	30.8387	67.5455	65.0745	42.699	15.9485	24.7938	73.0748	73.4015	90.7	27.9796	58.2536	71.0833	46.0189	43.75	28.46	44.3013	57.1275	84.3333		50.7562	42.0362	149.813	68.3303	31.0396	43.7792	63.4902	29.6341	51.549
281.463	50.5851	93.5229	51.0122	33.65	40.1081	49.0289	48.2276	48.2301	43.1892	44.1846	63.9227	62.2025	47.8312	66.8791	86.5463	26.0515	118.576	118.576		39.3457	39.2358	30.5641	60.4576	59.3617	42.8957	17.0488	27.4	68.2696	62.3188	69.8364	20.4897	65.5077	61.7582	42.8037	37.0808	29.5849	44.6104	53.0603	79.097		47.5742	40.0296	142.021	68.5517	31.8552	46.0441	61.3455	32.3846	48.9324
289.463	47.4118	87.8312	46.8986	30.1724	40.7848	46.3895	47.9106	40.3774	34.8286	44.7669	54.0628	53.5493	51.186	64.575	85.5339	23.4135	116.649	116.649		47.1087	37.2647	24.2625	61.325	51.8614	40.6522	18.7263	25.38	67.6471	52.965	62.9623	31.8596	63.1037	62.663	40.1239	33.3495	28.1897	39.5329	54.6381	78.2952		48.1329	34.3768	140.514	62.4766	30.8	46.6333	62.5888	35.5196	45.2727
297.463	54.9009	84.7097	47.7468	29.6278	36.92	39.377	44.7642	39.9901	46.25	42.5149	54.04	58.7037	47.6585	58.013	77.9907	27.131	107.726	107.726		30.9529	35.7748	20.25	56.8548	55.7264	37.9402	18.3804	21.7474	62.6168	48.3439	67.093	32.6905	56.65	43.7121	37.6545	28.5347	31.9018	40.2645	54.2981	71.1375		44.6879	39.3577	135.141	59.0741	30.5946	48.1224	57.0303	31.2277	43.3151
305.463	48.6466	82.3484	38.6667	28.6199	35.6986	29.5282	35.438	35.4915	51.6774	47.7015	44.9543	49.8788	49.3537	54.7436	76.9907	26.3379	93.9024	93.9024		36.7327	35.1062	23.4516	53.064	45.8247	37.2844	14.0667	21.6019	63.1182	50.8981	50.4375	29.225	54.6418	47.925	36.8559	27.6	27.4074	35.5325	58.1034	66.434		42.9938	37.3546	125.05	59.8364	30.1773	49.0089	54.0323	34.8545	42.2518
313.462	34.8125	80.0909	39.7733	28.3882	37.5	28.6789	37.5	38.6696	48.2614	45.8346	43.2273	51.9518	49.1392	62.1724	73.4602	23.7312	92.8116	92.8116		43.3786	33.4701	19.2131	52.2558	57.1359	38.0417	12.8737	24.7545	59.875	53.5128	55.0976	23.6667	51.9854	38.0602	33.7944	30.0182	27.2818	34.9286	56.9358	68.5394		39.6879	37.6496	114.546	51.5268	27.6545	46.7304	54.2105	30.4821	42.7571
321.462	42.6261	76.4904	42.5	27.7486	31.9221	26.0377	32.2101	42.2821	50.3068	38.2443	43.4856	49.1667	48.5952	56.2596	70.2212	20.5333	82.0976	82.0976		43.9	29.3717	20.4675	52.8258	58.4623	36.0932	14.766	22.7759	54.9027	44.6493	66.3095	34.0469	50.0897	49.4931	32.7103	32.1275	23.8585	35.8255	51.2091	65.5247		37.8117	35.3857	111.582	51.3717	27.4844	47.0794	48.8111	27.4579	38.1769
329.462	37.2636	73.0526	36.942	29.7598	32.8571	27.1739	31.7025	37.9913	58.4911	39.3985	44.6912	41.1667	44.8816	57.17	68.8624	23.9485	84.3659	84.3659		49.2059	31.8396	19.2	55.1154	49.181	35.84	13.375	22.4071	50	43.2579	82.1159	31.3115	48.0496	52.225	30.5904	31.3559	25.1557	31.3767	62.931	62.9818		35.6063	35.6667	111.731	49.8611	24.2287	42.4919	46.8659	27.3636	39.1791
337.462	38.2286	71.4679	39.5238	25.5754	30.6944	25.2533	29.4322	34.1017	62.2294	40.5969	38.2402	37.5714	41.6923	57.0805	68.5217	28.2286	80.04	80.04		44.6061	31.3784	21.6111	57.3643	46.9907	35.5289	12.1739	23.0957	49.9196	42.5309	65.0357	29.8367	47.3285	52.1463	27.1412	31.2712	21.4018	30.0516	59.5254	61.5839		35.4295	32.0916	105.153	45.8505	22.3084	42.672	41.3205	26.8468	34.3769
345.461	39.9533	67.6154	39.6585	26.3669	29.4444	69.1546	28.8559	32.9107	67.4248	40.3385	38.7727	41.7342	39.5441	53.3258	61.7143	25.5217	73.6	73.6		47.6702	29.6071	18.875	53.5528	47.3091	33.7231	12.1149	22.3248	44.2881	41.1173	93.1975	26.8333	46.2042	52.4086	29.0137	30.1583	22.7248	29.6225	60.7008	58.2138		34.7654	28.0286	102.588	46.5179	23.3575	41.9391	45.4634	25.6667	32.3732
353.461	37.0427	60.8758	38.9551	24.8072	25.0278	54.4737	31.6555	33.3417	68.4812	37.3333	34.6788	40.0308	42.3733	46.6705	65.082	23.2384	79.5526	79.5526		44.6263	30.1963	18.5942	51.8864	45.7788	32.9562	12.6596	23.3543	41.0574	39.8861	80.7126	28.5778	46.1351	52.0714	26.92	26.4828	21.1228	27.4359	60.28	53.716		31.2368	32.773	96.2628	42.7168	22.0404	38.0894	38.65	22.6154	31.8794
361.461	37.6154	56.4688	36.5349	24.0904	24.1515	49.7255	33.9352	39.6204	66.4472	38.0902	32.5369	39.4605	41.7763	45.6632	56.5304	29.8447	83.1163	83.1163		42.6381	26.9286	18.5942	52.5615	40.3558	34.3022	12.2079	21.6947	43.9767	39.8101	77.1099	32.6552	41.4861	51.7917	29.7763	26.8699	20.5865	26.947	62.1143	54.2229		31.1218	32.0846	92	41.934	22.1765	37.5372	40.8916	23.3019	32.4027
369.46	38.4159	53.3312	36.5729	23.3222	22.7681	44.7429	35.4741	39.2174	68.876	32.4186	38.9447	40.32	37.4211	43.3187	54.8824	28.3631	81.6854	81.6854		42.6759	27.6735	18.9737	49.6535	39.7885	31.6471	13.297	22.7206	39.8917	38.9662	67.9268	27.5952	39.2465	47.1828	26.075	25.1864	23.0536	24.9067	59.8372	50.0854		29.1688	25	88.1655	40.8909	21.5785	36.1488	38.7356	23.0909	30.7891
377.46	33.1284	47.2278	32.899	21.64	21.5517	45.8041	35.8611	37.9826	66.8385	29.9778	34.602	36.0179	39.3947	43.5149	53.9658	32.1358	73.6977	73.6977		47.2783	27.1209	18.7	48.8889	37.5673	31.4653	13.2523	21.3923	39.7672	39.5608	61.4776	28.0833	37.3681	43.2135	27.9211	24.319	20.1058	24.8776	57.3492	47.8324		29.2886	25.4789	91.0147	39.7156	20.7778	35.1852	35.9846	24.9074	29.806
385.46	33.0769	47.1133	31.5	21.2924	19.9821	41.6813	33.6273	39.3684	64.3284	28.2331	30.3594	33.1831	34.2625	43.6957	49.2931	35.6852	64.2115	64.2115		35.7838	25.382	23.2111	50.4355	36.8545	30.8176	14.521	20.0385	38.0336	33.625	59.8286	34.5172	35.38	40.4762	26.4767	24.3186	20.3423	25.6065	63.4885	45.7572		29.1141	28.3088	77.137	39.8667	20.037	36.3333	36.2907	22.5664	29.1406
394.644	30.886	43.6731	33.3431	22.1706	21.04	36.402	39.0776	38.6923	62.8409	28.0602	31.9896	35.1385	34.0385	42.3626	49.339	32.7019	48.3704	48.3704		33.1765	23.5667	18.8542	49.3644	38.1589	30.1548	13.5946	19.8182	36.1709	36.25	41.2727	23.3151	32.5804	43.0515	26.1222	22.0943	22.0172	23.5329	58.4577	42.6919		26.5137	25.3643	78.7	37.6	20.1131	33.9308	33.1087	21.1724	28.4317
400.201	42.8045	45.189	36.3554	24.7484	18.7882	46.1207	41.2595	40.1339	64.4551	30.7037	44.6593	42.7677	34.9712	39.9904	56.8537	37.2973	67.9357	67.9357		37.7674	25.2655	22.874	42.3556	39.3772	36.0988	22.6906	24.0741	41.4513	45.3784	70.1731	39.8627	35.52	47.9365	27.1163	22.4298	21.4658	33.8194	58.169	48.1944		32.3125	23.5875	68.3313	39.7143	24.3714	33.296	30.9828	21.8083	29.6436
408.191	39.2963	42.7439	32.2269	23.5305	18.9241	43.0702	43.352	39.4876	58.8986	31.126	42.3478	40.1215	33.8131	40.8922	50.6496	29.6319	61.8258	61.8258		37.375	25.2759	23.6838	40.3162	38.7193	31.2531	22.0522	23.8457	36.5175	37.6619	65.0762	38.3922	33.8832	45.488	25.5669	21.6172	21.2374	32.05	53.411	39.7056		29.9291	25.5183	66.7117	37.823	21.8128	34.4153	31.359	20.3145	28.8634
416.19	36.7132	40.2848	30.3145	22.7453	18.253	43.2719	40.4109	40.0833	60.131	26.3971	38.8506	42.7732	32.4327	39.4854	44.8507	28.9627	59.0368	59.0368		36.6746	23.9091	21.368	38.4692	36.1391	33.0552	22.4104	23.3013	37.2672	41.8116	59.6204	37.8317	29.595	41.7203	26.2017	19.2541	21.5342	31.7391	51.2847	40.1366		30.4252	25.2949	63.9934	35.4958	22.2044	40.8468	29.4333	19.6083	26.754
424.19	35.1061	40.744	32.7459	22.6169	18.9079	40.9831	38.637	36.9841	56.375	25.4074	38.9492	40.8193	30.1308	39.198	43.1014	32	56.6769	56.6769		35.576	25.8214	22.5522	38.0154	35.4825	32.9188	19.5344	22.9207	37.1488	46.763	56.2252	36.7	28.513	40.4634	26.2283	19.6016	21.1538	32.4338	50.1407	39.9218		28.5985	24.3795	65.6419	34.2951	17.1149	44.0833	28.968	20.568	27.0632
432.19	32.0376	36.1455	30.6585	24.1325	15.5556	38.4348	39.2463	36.6777	55.4143	28.4628	42.8721	38.9024	30.1923	37.9717	38.9008	31.3677	52.72	52.72		33.625	24.6422	21.0609	35.3876	34.6091	31.2547	18.8626	22.358	33.569	46.7063	53.0309	35.3365	29.1724	39.438	24.7244	20.4113	21.5	33.5177	58.45	40.0391		28.4773	23.4121	64.7379	34.35	17.8462	44.9843	26.856	20.4576	27.0741
440.19	31.1615	36.9024	29.437	23.0265	14.6341	37.3475	37.2713	35.5635	53.8511	26.6016	47.0245	38.5658	29.2	38.7212	40.3798	28.3312	53.9141	53.9141		35.1654	25.1869	20.6667	34	34.1949	31.8333	19.9535	22.5897	30.5086	52.9416	51.9111	32.5253	34.0139	36.5641	25.2992	22.0164	20.5474	34.0149	60.6403	39.0235		26.375	22.8225	69.3972	34.1622	18	43.1832	27.3025	20.1017	26.9837
448.19	29.0394	33.9568	30.0678	24.3355	14.9277	34.6937	38.4615	34.5827	53.9178	24.225	42.4551	35.3158	28.75	39.6383	36.3025	29.0759	52.2373	52.2373		32.0938	25.0556	20.4059	34.2458	35.8158	28.7692	16.2966	23.1067	30.2373	55.7203	52.5444	34.449	40.9467	35.5304	25.3306	22.1638	21.2553	33.3504	46.5076	32.2444		25.2929	23.2695	79.2381	36.4141	17.7817	44.5942	27.5	17.7881	25.1053
456.189	30.1667	33.6975	30.7459	24.9178	16.4366	35.9826	35.6984	34.0496	50.9161	25.5042	44.9143	34.9697	28.3846	36.8302	37.4098	29.7083	55.4538	55.4538		31.1429	25.2818	22.5372	32.1429	34.2793	27.9013	16.5968	21.8994	30.3279	46.4741	48.4157	33.1827	43.8421	35.416	26.2105	20.3966	21.4853	33.2657	44.7594	33.9778		25.6618	20.2439	83.0282	40.15	16.8951	40.5252	26.9655	17.3525	24.7751
464.189	31.1304	37.3797	30.5476	27.7133	18.1299	38.122	36.0746	33.0534	49.9658	26.2857	54.2865	36.6429	31.4528	39.9717	42.3182	29.9804	54.7883	54.7883		28.2137	25.6422	20.7103	30.0625	32.6174	29.6993	19.7239	20.3806	30.7434	53.2	47.6321	29.6746	38.5243	33.3559	27.2256	21.254	21.5802	36.8151	44.1385	35.0357		25.0786	20.2919	89.0167	34.1215	15.3505	40.094	26.4202	18.2066	26.962
471.314	31.5211	39.0327	31.28	28.4701	19.7895	35.544	34.3919	31.4627	54.7014	26.0909	57.4915	38.6471	30.661	39.1792	44.4729	28.2075	64.6056	64.6056		27.9542	28.9018	21.9402	30.1136	34.3017	29.7569	17.9481	22.7039	32.5826	46.3761	47.4087	30.56	37.6731	36.4841	29.1288	19.5246	22.6541	36.1481	45.7016	34.8118		25.2344	19.1914	60.5362	36.3017	22.9892	35.2292	26.2195	19.0574	28.1395
479.304	29.2273	35.9939	31.12	31.2197	17.7692	35.5635	32.9048	32.5588	50.3431	26.747	57.994	40.7048	29.5536	37.2037	45.9615	28.6731	60.5616	60.5616		27.7907	27.5865	21.6293	29.8438	34.6466	29.6408	17.7037	21.6115	30.375	32.1609	44.1579	31.8605	32.9406	33.7302	29.5865	19.3388	22.0316	34.9577	42.3016	32.1786		25.1069	19.9524	55.7761	37.0313	27.125	35.0653	27.1417	18.5417	28.109
487.304	28.5743	34.4506	29.4597	26.6364	14.2381	34.975	32.9595	32.3529	46.4043	26.0127	47.497	39.1759	27.3727	36.0093	38.4365	27.8654	53.2388	53.2388		26.9435	27.0351	23.1818	28.8403	33.8393	27.5909	17.3684	20.78	28.7069	34.2989	42.1455	30.2816	34.7374	31.9256	29.4565	17.5873	22.2532	36.0338	50.7594	31.2424		23.24	20.2037	57.6053	37.6068	25.2605	35.4722	25.3095	17.2479	29.0123
495.304	27.4726	38.3497	30.0813	29.413	14.8625	33.8197	32.8681	32.0515	42.1644	25.9118	50.9647	37.4038	28.1034	38.367	35.1984	26.9141	53.1016	53.1016		28.1339	27.1786	24.4545	27.6239	34.8214	26.9795	18.7846	21.1074	29.7119	27.9365	40.2523	29.0331	34.35	30.6719	30.6308	17.8065	23.65	33.4583	49.0315	27.3071		24.621	20.0977	56.1304	36.3613	24.4513	35.1475	26.9466	17.3697	25.8242
503.303	25.5429	38.1224	28.8843	28.037	16.3077	33.7241	32.5069	30.6143	38.8652	24.2619	51.4651	37.5849	24.7455	36.4727	35.459	26.4634	57.4539	57.4539		24.7557	28.5385	23.2903	28.6694	33.886	24.5734	16.0153	20.5161	28.4492	32.8202	38.1356	26.6967	32.2347	28.9231	29.8244	18.371	21.0258	32.8421	40.25	26.6154		22.5736	19.0964	53.8113	33.6667	23.6429	38.3673	25.8189	16.5124	26.4379
511.303	26.2966	35.7338	29.48	29.1329	17.4286	32.6	31.1458	32.0896	41.3264	26.9118	54.0867	37.2673	26.5179	36.7593	32.304	26.2095	56.5152	56.5152		25.6	25.1897	28.5547	25.6417	32.8205	24.987	17.5401	21.4151	26.4167	30.0723	35.8421	24.0233	28.7245	30.2403	30.0382	17.1032	21.3442	32.1985	40.175	24.8154		24.093	20.0482	48.7333	32.6604	22.3774	39.2737	24.9688	15.5397	23.7697
519.303	25.2238	36.7267	30.8226	28.4392	16.2833	32.6422	32.3944	32.3643	45.0221	24.6923	51.6758	35.3299	26.1429	35.2571	29.608	26.3314	55.472	55.472		23.5338	26.7833	26.8527	24.4228	32.3826	25.7616	16.4918	21.4241	25.3025	31.7031	36.8142	23.848	30.7327	28.5878	31.9091	18.7967	19.4533	30.9512	45.879	24.4426		21.5401	20.0289	51.6579	30.8868	23.9381	38.6765	26.1789	16.3858	23.733
527.303	25.4167	36.6207	29.8017	29.7754	17.2069	31.0183	31.305	30.0222	36.3214	24.4253	51.6446	38.134	26.5909	33.193	28.1333	25.5787	51.531	51.531		25.0882	28	24.48	24.562	31.2586	25.242	16.2049	22.2114	24.7155	29.4605	35.6518	25.1949	29.5922	28.7638	32.5789	19.016	21.3355	28.5865	43.0242	29.7034		22.1314	19.497	57.1489	31.9273	24.1009	32.3143	26.4919	16.2773	22.2278
535.302	24.3605	35.3333	29.7886	31.1343	13.0893	32.9537	31.7762	29.2117	38.7985	25.9545	58.9778	38.1134	24.3241	35.8037	27.2295	26.4686	48.5321	48.5321		22.4436	29.875	24.7321	23.7521	30.4701	23.6051	20.2636	22.5361	24.4407	32.9355	33.9554	27.1167	26.7	28.3175	33.1181	17.6378	21.7857	31.6917	44.9206	28.6071		22.313	18.8786	56.6818	30.0094	26.9346	31.4752	26.0229	15.575	27.8221
543.302	23.7586	34.9388	30.2562	30.2319	14.4571	30.4804	30.6389	29.0373	36.4892	33.0941	59.0914	39.3861	25.3772	37.0952	25.3103	26.6893	47	47		21.9308	29.8512	23.5234	21.7931	30.0806	21.6859	18.626	20.5636	24.0513	37.7265	31.6964	24.9167	28.9429	27.3488	32.811	17.6929	21.7134	29.3964	45.4018	32.7424		20.9535	19.1965	61.25	25.2708	25.7843	29.93	25.4206	17.5726	25.6328
551.302	22.7095	36.7591	29.2314	31.637	16.2877	31.8519	30.2168	30.7426	34.8188	23.4146	58.9667	39.9902	22.9817	38	24.7323	24.9205	46.0331	46.0331		23.2636	30.2821	24.2778	20.7207	29.7302	21.596	17.4264	20.1623	24.453	36.2479	32.469	22.9242	28.5631	27.9256	35.1709	16.8595	20.9324	33.2743	48.2016	30.0458		19.9078	20.7076	59.1047	28.7949	25.3084	33	26.7752	16.9237	22.5812
559.302	22.6301	36.777	29.9083	31	17.5714	30.8952	30.6761	32.2406	33.0687	25.4844	55.5491	42.6979	23.6827	37.1619	22.1698	25.2807	48.686	48.686		21.3154	30.6048	30.7194	22.1186	29.856	20.2138	16.6484	21.2089	23.8421	37.6306	30.1441	22.1061	27.7407	27.0932	32.8966	19.3017	20.3673	28.9068	40.1652	31.2632		22.1014	20.3171	65.9875	24.2821	26.3361	31.1327	26.75	18.3492	22.2593
567.301	20.7762	33.1301	29.8475	34.1667	17	29.9802	32.669	31.2595	34.2214	26.8642	56.4201	43.699	23.4951	34.6698	24.0593	25.6497	42.9922	42.9922		22.4385	33.7845	26.2348	22.6033	30.5897	18.82	19.5846	20.9367	23.9669	34.3545	29.5128	25.616	28.5333	27	33.6333	18.5841	20.6389	31.981	44.4035	32.25		21.1838	20.3787	65.4884	23.4474	26.3025	31.5494	26.0317	17.4957	19.5579
575.301	20.6181	34.9329	29.9194	33.963	14.7215	30.0588	31.8613	30.3359	34.2955	29.5	58.7557	45.8942	24.8704	35.3267	22.6303	26.9177	44.1462	44.1462		20.8308	31.621	23.6116	21.2143	29.0256	19.538	17.4922	18.9221	24.3	31.5143	31.2174	25.1269	27.3679	26.3906	29.2033	17.964	20.7234	29.3113	39.3448	28.7778		19.9044	20.3837	68.4375	24.6667	25.6107	31.5392	26.9846	17.0645	21.6632
583.301	21.4672	33.2297	29.8333	34.689	16.8415	28.7217	31.2158	30.0945	29.313	22.396	56.0387	48.0755	24.4151	33.7981	22.728	25.702	43.8952	43.8952		21.0846	30.7778	24.2453	20.2562	28.2222	19.5669	19.6791	17.4605	24.8455	35.9238	28.6325	26.2558	27.36	27.2769	28.3898	20.069	21.0411	29.5588	45.7054	30.5818		19.5	21.5465	71.5052	26.9535	25.3538	32.3689	25.1308	19.1707	21.1135
591.301	19.6167	33.6554	27.9333	32.2635	15.2051	28.0902	32.7643	30.3385	28.9779	25.99	58.3333	45.7273	24.6964	32.1531	21.0317	26.1543	40.9124	40.9124		23.6	31.7863	28.2308	20.2016	31.0259	18.4591	18.2353	19.4897	24.8917	38.0093	28.4912	30.25	29.0481	26.9127	27.879	19.9565	20.2929	29.7864	42.0169	35.9111		19.1631	21.8644	72.9043	23.9783	27.7692	35.0673	26.3953	17.9231	23.3936
599.296	20.4173	32.7095	26.8293	34.0241	15.4353	28.8966	32.2101	30.4074	26.5778	22.6146	56.1	48.3627	23.6754	31.9151	19.4959	25.6045	36.4427	36.4427		22.3824	33.1818	26.3551	20.063	29.0714	20.4841	19.0916	18.6846	25.6179	37.5192	28.1652	25.3258	25.8598	26.754	27.686	18.1545	20.5809	34.9341	44.0588	39.5357		20.0571	22.9704	76.0412	25.7255	26.6014	35.2941	24.7154	16.552	23.7158
607.301	19.25	33.0408	28.5492	32.4104	17.9639	28.027	31.1583	29.292	25.6014	34.7073	59.717	50.098	24.3455	31.9583	19.1525	25.2803	36.1923	36.1923		22.0741	32.4576	29.313	20.0909	30.6429	18.5253	19.7122	19.2432	25.4667	39.6373	26.5259	31.3968	27.3628	25.6694	25.2917	17.0619	19.15	36.3366	47.9469	35.2308		20.6028	21.9325	80.5816	30.7963	27.1049	34.32	24.6124	18.8082	22.8548
615.3	18.2526	31.8767	28.5574	33.3829	18.2143	28.7436	31.4406	29.1194	27.4599	25.9205	53.1768	56.4272	23.625	31.9615	17.9127	24.679	35.3228	35.3228		21.7914	32.9138	26.406	20.0345	31.2845	17.943	20.6783	20.9562	27.1695	40.3786	24.9829	27.1732	26.6095	26.625	24.7436	17.6466	18.42	38.7011	44.2823	29.4545		21.5474	23.491	79.4583	26.9718	27.4014	31.8846	23.288	20.0945	18.6043
623.3	19.3111	29.4189	26.5794	29.5143	16.6835	27.5913	30.4965	29.1746	23.8951	25.0568	54.6605	57.3429	24.4757	33.8868	16.3596	23.3333	33.4032	33.4032		21.1241	34.0083	27.9706	19.3898	30.918	18.2901	20.2148	22.358	26.7241	43.3962	25.6091	25.0231	23.8252	27.0079	24.6693	18.1339	20.8704	38.2564	43.9675	36.6667		20.2286	21.3519	83.5052	21.7907	23.518	33.404	24.3889	21.2484	20.3128
631.3	21.6296	29.1558	27.252	29.3832	17.6813	28.4483	32.1773	27.5078	24.6957	24.1412	50.3625	56.0804	24.1165	30.6566	16.9449	23.7143	35.2677	35.2677		22.8806	34.0336	35.5704	18.2524	31.7917	17.894	20.3937	21.0347	27.3445	49.5472	23.8333	24.6393	25.5429	25.0331	23.5159	18.5398	21.463	38.1098	44.8919	28.25		19.5211	21.6603	86.4059	29.1935	23.2105	34.1863	24.2177	21.9625	19.4785
639.299	22.8519	29.1046	26.7107	28.0471	17.4022	27.9444	32.3037	28.7836	22.6757	23.1196	53.4506	61.7872	25.0194	33.7423	16.4375	22.8323	36.0538	36.0538		23.6103	37.3621	37.4394	19.7596	31.2869	17.6039	21.015	19.6861	28.6471	52.2212	25.3017	27.9032	23.301	26.7049	24.2197	18.4865	22.1173	36.6951	38.4576	48.2222		21.8417	21.9557	90.7	25.7188	22.8239	33.88	24.2149	19.7155	18.1243
647.299	21.6852	31.8733	24.7442	28.2235	19.1798	25.6696	31.3258	28.4891	21.84	24.253	50.9068	62.8523	24.4057	32.871	15.7752	24.2866	36.0738	36.0738		25.8201	37.0776	31.635	19.901	33.3802	17.52	20.1615	20.0606	29.4583	57.7679	25.1818	27.713	23.8788	27.4872	22.1926	19.7217	22.4877	36.9885	44.2966	47.7838		21.0719	22.6358	95.7822	28.5172	23.3071	33.68	24.871	22.7913	20.4144
655.299	23.5636	31.3421	23.824	24.0061	19.5213	26.9528	29.7609	29.1259	21.5705	23.1183	52.9156	57.3152	25.4857	32.2826	14.9134	23.7021	35.0157	35.0157		27.9924	36.6552	26.6	18.9808	33.44	17.2792	21.6641	17.4892	27.314	57.3725	25.3694	26.7481	24.5625	26.9919	21.3235	18.6017	22.189	39.6667	37.6047	46.4516		24.875	25.5183	98.2371	25.2857	24.9846	34.6944	23.8455	22.8333	19.802
663.299	23.6	29.8636	23.7273	23.4088	20.3895	25.6807	30.1522	29.3125	21.2112	24.5824	51.5123	57.8842	27.8108	33.7368	14.75	23.7185	32.2239	32.2239		28.6641	39.0556	28.1212	17.6275	33.7339	18.7484	22.203	21.1164	25.3475	56.8922	25.3019	23.8	24.4078	25.4667	20.609	18.3492	24.6	36.6264	40.7	46.2222		23.6547	25.3804	95.9072	23.3077	26.595	33.3694	24	22.641	19.5268
671.298	24.48	30.7452	22.1968	29.5809	20.5258	25.8361	30.2426	27.5036	19.875	22.1485	52.8571	57.8614	25.9074	39.0833	14.9416	23.1151	31.2205	31.2205		30.2971	41.084	28.8169	18.9506	33.592	19.3165	23.5077	22.2553	27.5984	61.3814	26.0275	28.32	21.5098	27.1513	22.1493	19.2344	22.7452	37.2697	38.3212	46.7419		24.0141	24.2338	95.9032	26.3462	24.9037	35.0182	23.2698	23	22.03
679.298	26.75	32.131	23.5289	31.219	20.2952	26	31.8047	28.0226	20.7143	19.1364	57.4724	57.1386	25.7593	32.3523	13.0492	22.6418	34.9141	34.9141		33.7883	39.75	29.338	19.3696	36.622	19.4521	22.2462	21.8462	26.1765	67.7158	25.1743	27.2074	20.8846	26.0169	22.5606	18.1692	24.1154	39.505	38.0222	46.3125		25.5603	25.7421	97.9794	25.956	23.6899	32.5755	22.7436	21.7966	21.0754
687.298	28.8723	32.4155	23.4	28.6434	20.8762	25.6667	30.7338	27.3516	19.6897	17.2155	55.0186	57.3838	24.5926	33.3158	13.7903	22.5865	36.5878	36.5878		34.446	40.6339	28.7034	19.04	38.281	20.1192	23.0522	21.7632	25.0331	72.8261	27.0089	26.4101	21.9619	28.1475	21.0164	17.0538	25.0432	42.5104	41.2051	44.7429		26.3511	27.25	98.5	28.2308	23.7236	31.6373	24.4576	21.5333	24.3457
695.298	27.043	32.974	23.0488	30.3714	19.4912	24.605	30.0292	29.1074	19.1711	16.9576	48.8889	54.6939	27.4495	32.8977	12.7444	24.0563	37.2538	37.2538		34.2014	38.4234	32.8915	17.7642	36.0894	21.2318	23.0657	17.2143	25.4793	69.0745	27.7117	27.1322	21.72	25.0424	20.6791	17.4135	26.9024	39.3478	37.3058	44.5143		26.3	25.9	99.0978	26.0652	25.7383	33.1923	25.812	20.8	22.9637
703.298	27.7455	32.9	22.3629	31.9769	20.687	26.0169	29.8759	27.5827	19.3676	14.8992	51.184	51.65	27.2124	33.4731	12.942	21.9013	37.5111	37.5111		35.8692	39.0086	32.7285	19.0849	36.496	22.9351	23.058	18.1591	24.1441	70.2258	28.5229	25.0945	20.951	26.6577	19.2824	17.8154	26.1125	40.699	35.8678	41.2903		25.2015	26.9817	101.6	26.8667	24.3364	32.5	26.062	21.8077	23.3474
711.297	29.6486	31.4024	21.9417	34.0583	21.9369	25.7154	30.0072	28.656	18.7372	15.896	55.5988	55.2427	25.1333	33.3229	13.2932	23.0125	36.7955	36.7955		35.6906	39.8829	32.6974	18.3964	37.918	24.4753	25.1172	16.9808	23.3443	70.6304	27.4261	25.4886	21.9423	26.6106	19.6541	17.9453	26.6626	40.3883	32.5083	39.3774		28.0449	26.6747	103.083	27.2	24.0703	32.5185	25.6016	21.2087	24.086
719.297	30.1034	33.0549	23.1983	33.2074	20.9717	25.312	28.8971	28.8281	19.2846	14.7295	56.9634	51.9619	25.8224	33.0638	12.5259	23.8841	36.5039	36.5039		35.2889	41.885	34.8929	18.9182	36.584	25.6149	25.32	18.2469	24.4841	72.7079	28.7117	29.2422	22.1852	26.3684	20.5448	17.7934	27.5915	38.9515	33	44.8033		33.1348	26.0783	110.719	30.275	23.3433	33.4513	25.9435	20.5641	24.3081
727.297	32.529	33.3393	23.1318	29.1985	20.2182	25.1308	29.7574	29.4646	18.3053	14.2835	55.9161	53.299	26.4821	33.7634	10.8815	23.0182	33.15	33.15		35.2132	42.3084	31.3542	19	38.3782	25.8841	25.256	18.8542	22.75	79.4	29.8455	27.7302	21.4356	24.4815	19.0382	16.6977	29.5629	43.11	35.4167	38.688		32.2327	25.9941	109.544	30.3409	18.2769	33.6542	26.8682	20.4667	24.2338
735.296	34.1277	33.4161	23.8067	30.3731	22.5405	25.5152	28.8043	30.4262	17.2576	14.063	57.2267	54.1538	29.2155	35.7872	12.0352	20.8827	37.7687	37.7687		36.2518	43.3486	41.5615	19.1681	40.8083	27.0701	24.418	20.8972	22.4672	81.6742	28.8319	24.16	22.1845	25.9245	17.7669	17.0155	29.58	40.6832	35.8016	37.6259		33.0452	25.9578	112.25	33.4948	20.378	35.6262	28.9106	20.0492	25.3805
743.296	32.9799	33.0432	22.6371	30.8507	23.2404	25.2443	28.8478	29.0968	17.7769	14.776	59.9317	53.875	24.4211	34.8947	10.8926	22.2099	38.0857	38.0857		35.5286	41.8125	37.4417	17.9143	42.7869	30.1962	25.3492	19.2718	22.7311	77.7444	28.1376	25.3545	22.3429	28.2453	18.2612	17.7197	28.0135	31.0769	33.7478	41.6259		34.9029	26.8889	108.149	32.6522	24.0484	32.0648	29.52	21.2	23.9752
751.296	33.0427	34.1384	23	31.6056	23	26.0078	29.8777	28.376	17.4962	15.605	61.6076	53	26.839	34.883	9.66906	21.7486	45.6643	45.6643		34.9926	44.2679	37.1852	19.0756	43.008	28.95	24.8636	21.4513	23.0084	64.0556	28.8661	25.7079	22.4623	27.1402	19.3407	16.8647	26.9868	32.561	34.7717	41.2153		32.2436	26.0807	111.856	32.5532	21.4056	33.1132	29.8385	19.0924	22.1608
759.296	32.2476	33.1887	23.9167	27.3631	22.4563	25.1008	29.0797	27.9837	16.1769	16.0855	60.6291	52.4124	27.8793	31.1456	10.45	21.0987	51.6016	51.6016		33.8015	42.8142	40.6311	17.5588	42.175	28.2671	26.7923	19.5474	23.8475	74.7957	28.5565	26.1571	22.3962	29.0545	18.8394	16.6721	26.6711	34.9518	31.7672	38.0461		33.6011	25.5688	86.4767	34.0517	21.1938	32.8962	30.5873	17.9593	23.8241
767.296	32.117	33.1772	22.8438	29.3311	24.0093	24.4436	28.3885	30.4333	16.7842	17.0545	58.2534	54.1789	28.4957	31.618	9.9078	20.9879	51.0148	51.0148		33.7556	42.3103	41.4216	17.5042	41	27.961	27.927	17.687	23.0833	77.8276	27.6518	24.1343	22.1226	30.1818	20.3134	16.2707	25.3267	40.4375	43.0602	37.9474		32.6543	24.1879	85.5542	31.5581	22.2977	33.8534	29.6929	18.175	22.3081
775.295	33.1031	30.7313	23.3175	26.5933	26.4811	25.0078	28.0073	28.6719	16.6791	16.8696	60.4714	58.1667	31.1391	46.2424	9.72028	20.0296	51.7907	51.7907		35.6308	42.4602	39.2451	19.3488	39.2397	27.1097	25.1221	16.6828	22.4365	77.4432	30.2672	24.7846	23.0374	29.6545	19.3538	17.9774	25.9718	40.924	47.3879	38.8947		33.0546	24.053	92.314	38.2368	20.234	37.113	29.0909	19.7966	22.7885
783.295	29.9167	33.5823	25.0252	26.717	24.0481	25.9922	27.3731	29.4031	16.5896	16.3391	61.1854	51.9375	26.8	47.194	10.3056	19.7969	48.448	48.448		33.9504	43.1504	42.02	18.3846	46.1207	28.487	25.9259	20.844	23.2101	75.3556	31.4815	26.9785	24.1545	29.8174	21.0146	17.3953	25.9452	44.6098	34.5921	42.2542		35.1525	25.3677	89	35.3077	23.1719	36.7619	29.8099	20.3636	23.34
791.295	32.1221	29.9677	24.0917	26.6832	26.1651	27.124	28.874	26.2302	17.0515	19.4953	64.2627	56.0842	25.9455	38.0133	10.7286	20.4757	50.3475	50.3475		31.6618	40.6	43.9216	19.875	55.646	28.2761	25.625	20.7703	23.1897	71.1379	28.243	20.5575	22.4722	32.1008	22.1154	16.5276	26.1458	45.025	37.6747	38.2028		31.6513	26.5988	84.0854	45.5455	25.283	35.2407	30.6905	19.9915	22.2576
799.295	33.0111	30.5633	24.0167	24.3789	26.8738	26.4504	28.3594	25.9154	17.4648	20.0748	61.4627	48.7241	25.4112	32.618	10.2538	18.3869	51.4464	51.4464		32.1429	43.2703	45.1132	19.5366	59.2946	28.8291	27.9221	19.7391	24.0508	70.4194	29.2743	20.9167	21.6296	31.5983	24.6466	16.7244	25.9868	43.7564	37.8462	38.5938		29.806	25.5185	81	35.7778	25.6525	33.5862	30.7627	18.9917	20.449
807.294	32.6364	30.6076	23.5128	23.0617	29.08	26.1298	27.6031	27.0615	16.9562	20.7232	55.6525	43.9186	25.5421	38.1923	9.408	19.1436	51.3091	51.3091		31.9185	38.9159	47.783	19.8537	53.798	28.7885	25.5315	20.8571	21.4583	70.3596	27.3967	20.1308	21.8868	31.0678	23.4806	17.0382	24.7267	45.075	37.1765	40.3667		31.5656	26.0683	84.1829	36.8611	21.3538	35.8261	30.3571	18.1532	19.3077
815.294	35.5035	30.6776	22.8621	24.4937	30.0755	25.6617	27.4478	27.6535	17.8531	21.6389	59.3419	50.8842	29.7434	34.2474	10.3286	17.6369	51.9259	51.9259		31.4848	38.9009	45.5437	20.2696	62.3922	28.7171	26.3087	21.764	20.6807	72.3222	27.094	18.6935	22.8624	32.3186	23.0076	16.0444	23.8521	44.8228	37.9792	37.5364		31.0458	27.1063	77.8889	46.1818	21.5429	33.8246	31.623	18.1832	22.3608
823.294	35.5282	28.6624	23.6583	26.5948	29.0857	26.0305	28.0146	26.5	16.1056	20.7944	57.5903	52.0417	27.4696	27.7889	9.91538	17.6989	50.4722	50.4722		29.7669	42.3028	41.14	18.287	56.6104	28.0355	27.4014	24.5909	21.6885	71.4725	29.5556	18.05	22.3398	31.735	20.9542	16.2623	23.3931	44.1892	38.9239	33.98		32.7308	25.4472	64.425	42.4857	20.7361	30.115	29.7851	18.7778	21.4873
831.294	33.3169	28.3168	23.1	29.1859	29.5743	25.6462	29.1037	26.5242	15.9929	21.4352	55.7759	51.5341	25.5364	32.7222	9.45455	19.4043	47.8019	47.8019		28.4762	39.6346	42.0957	19.2411	54.6869	28.4698	25.5182	24.0417	21.0082	69.5556	29.3058	17.9402	20.1538	34.1034	21.75	15.2148	23.1679	43.1579	42.2245	38.1046		31.163	26.6471	60.3837	46.8889	19.8741	30.2768	30.6639	18.9921	20.2071
839.293	34.4452	28.485	23.4153	30.6863	28.9314	24.8769	31.037	28.1339	17.5248	24.7685	54.9231	46.3776	25.6814	27.3895	9.56164	20.1639	49.8544	49.8544		27.4485	39.0098	43.2234	16.9907	55.1111	29.1357	25.6154	24.5918	20.2269	69.6067	29.0085	18.307	20.9029	33.839	23.1016	15.9141	23.3643	44.3467	41.534	36.2067		33.7931	26.3522	71.7931	39	23.5748	34.5766	30.6587	16.8571	20.2167
847.289	31	30.1677	24.4483	31.8108	31.2143	24.8462	26.2774	27.1102	16.2878	24.8585	52.0213	45.9588	27.7593	27.5	10.404	19.8211	52.514	52.514		27.4737	38.9804	39.5354	17.0891	58.23	28.4218	25.625	24.8333	18.2667	67.7667	27.4649	20.2124	21.2358	32.822	21	15.374	23	44.1081	43.3663	38.1111		32.5357	25.0523	78.5581	33.381	21.5821	32.3868	30.4597	17.8372	21.9596
855.293	32.6207	26.8571	21.4758	32.1032	30.2316	25.8651	28.1353	28.5789	16.3961	25.6396	51.7188	51.2736	32.0476	31.2604	10.2595	18.6836	54.3396	54.3396		26.9624	38.7885	40.5408	18.1287	60.5253	28.8831	26.4895	26.4752	17.6218	68.0426	30.2035	20.5366	21.2381	33.009	22.6894	16.176	22.8722	46.1667	43.28	39.7564		33.7449	25.6038	81.9222	39.2368	23.3359	31.7627	30.6124	18.2417	21.4634
863.293	32.9931	25.2422	23.5656	29.142	31.2727	26.1704	28.7778	29.625	15.8933	23.2743	52.7037	50.8952	29.3238	30.3226	10.2152	18.8681	56.5046	56.5046		27	38.2404	44.398	17.4414	66.5213	28.7032	25.0282	28.45	19.1382	68.3548	29.1273	21.2689	21.9904	33.887	23.1692	15.837	22.4884	48.1884	46.3265	34.3701		31.075	24.609	84.5618	39	26.0078	33.3171	31.7661	17.0992	21.197
871.292	31	24.8563	21.5172	28.2036	28.9732	25.3609	27.2409	27.25	16.4196	21.8644	49.7857	48.7642	28.7048	31.6292	9.90141	16.84	55.2075	55.2075		25.1194	37.6168	38.9091	17.6972	60.9205	29.2308	24.4067	27.4158	18.4553	68.3956	29.1111	19.456	21.3238	31.6752	21.3053	15.7576	24.0155	45.9275	44.134	33.2857		30.8804	25.5909	86.5	42.4615	26.0081	31.9098	28.8943	16.9512	19.3469
879.292	34.2123	25.4167	21.3387	28.538	27.9541	24.9104	27.518	27.4891	18.1118	24.1739	49.8654	44.7321	30.3617	31.7474	9.43919	17.9548	51.0755	51.0755		25.3206	37.0101	37.7245	17.299	60.9651	28.6993	24.2778	28.8868	18.4048	68.3299	28.3302	16.5984	20.3091	31.2432	28.123	15.1898	22.9699	48.2029	47.5104	35.7947		28.9457	24.4805	87.0787	39.5	25.9836	34.3817	29.3651	18.1145	20.427
887.292	31.5959	25.5949	20.7339	29.5263	25.646	24.9118	27.1343	28.073	17.9286	26.3761	47.2211	47.9829	30.2316	31.4286	10.1103	17.2567	61.6321	61.6321		24.5809	33	37.2917	17.6053	63.5181	27.8117	25.5541	29.7196	19.3445	67.5652	27.96	16.2131	20.5727	32.964	26.0769	15.7687	22.5496	45.2029	51.2	36.0452		29.1635	25.6486	86.0233	66.1667	27.5407	36.8931	28.8226	16.719	18.6564
895.292	31.331	23.9401	22.8862	32.9161	26.7845	27.0992	25.365	26.8702	17.3103	26.4107	49.5649	46.7345	27.6571	32.5684	10.1377	17	56.2871	56.2871		24.4823	32.8788	45.7263	17.625	66.9888	26.1847	24.4752	30.3056	19.4874	67.0722	28.4851	17.075	19.1468	33.0714	27.1017	15.0916	22.4	48.8235	49.3723	33.3724		29.037	25.5548	88.9326	36.5	27.0073	36.1579	26.376	17.7328	19.4631
903.291	32.226	25.4277	22.1393	31.7179	30.3	26.8222	26.9065	28.864	17.0548	26.0755	52.0543	45.2895	29.5	33.1596	10.0571	17.4202	45.1789	45.1789		24.3704	32.2959	41.6333	17.5797	67.3721	24.9605	24.1316	29.0094	16.6198	66	29.6132	14.8852	19.3056	30.7636	27.2957	15.8077	22.1231	49.7286	30.1071	34.7161		28.0531	25.2194	86.908	40.5429	23.2708	34.694	25.7231	16.787	19.402
911.291	32.9797	27.2099	22.2167	31.8882	27.2566	26.6074	26.529	26.6412	16.4342	30.4314	51.8429	46.9386	27.8571	33.6517	9.88966	17.6632	46.2021	46.2021		24.0741	30.1919	45.8929	17.025	66.7191	24.9193	23.3677	31.3431	16.5276	68.2174	30.0092	15.0222	18.9722	31.2069	25.1	16.313	21.1214	49.0455	13.9286	34.1711		29.1748	25.8718	90.0353	46.6452	22.7391	36.2984	27.783	16.6724	20.6582
919.291	32.0065	28.6313	18.8033	30.8963	29.3243	28.4526	26.3451	21.363	18.6959	30.1939	51.1958	44.4017	26.8319	37.525	10.2042	18.2128	42.4574	42.4574		25.0615	28.7551	48.4048	15.9	72.1163	24.7342	25.4522	30.7087	16.5868	65.2222	27.7075	15.4118	18.4821	31.0252	21.8	15.5692	23.709	50.4923	17.1389	35.3598		29.7925	25.0788	89.1047	42	24.1812	35.7273	33.8641	15.6609	20.8586
927.291	33.0267	27.5688	17.9444	30.3827	29.4037	28.9248	26.3143	25.155	18.0789	30.3942	51.5032	45.213	24.4955	36.6977	10.9712	16.2613	41.5217	41.5217		25.2143	26.9184	43.9468	16.8831	75.2581	23.9739	25.1355	31.1284	17.9113	64.7789	28.4717	14.7842	19.4369	31.1491	24.8374	15.1136	22.219	51.8462	19.6812	36.5116		27.8103	25.6708	89.814	45.0455	22.0513	36.9439	34.4483	14.7698	20.545
935.29	33.2697	27.8418	18.9754	29.4663	27.292	29.0815	25.8849	24.1	17.2876	30.0571	48.6918	41.6909	28.2241	34.6848	11.4286	16.4322	37.6098	37.6098		23.5071	27.1068	42.1563	16.3412	72.2386	25.7867	25.1053	30.5146	19.4508	65.6848	30.3204	14.0342	17.6364	30.8729	20.6899	15.2576	21.6148	49.2857	24.6286	38.4654		29.0505	25.4815	93	39.0476	22.3734	37.9364	29.7647	15.0859	18.7813
943.29	30.9796	27.4198	19.9141	30.1728	27.1321	27.5109	23.4632	23.6	17.5625	29.7255	49.135	42.9817	28.2037	30.7111	11.121	17.8918	35.7051	35.7051		24.0413	29.2041	43.8958	15.0333	76.6235	25.4667	24.4026	30.049	19.0787	61.8737	28.6509	16.3958	18.3905	32.5	24.4956	15.0682	21.8268	48.9077	25.0857	37.2848		26.6261	24.0812	87.0482	31.6176	21.6731	37.9364	31.2083	13.7419	18.5773
951.29	31.7718	26.297	19.7603	30.6369	25.8491	26.8148	24.5941	26.2075	17.4904	30.8283	48.6159	39.5327	28.0714	34.3488	11.8831	18.6443	33.5679	33.5679		21.0325	28.0392	44.67	15.0233	70.5116	26.6069	26.5833	28	20.082	63.8316	31.8919	15.0267	17.9524	30.3443	23.6587	15.2248	23.0597	46.4844	26	38.5694		27.7475	22.5244	90.5	38.3103	21.1986	38.069	32.4494	15.0156	16.8267
959.29	32.5594	26.5088	19.959	28.7973	27.3364	27.4779	25.2206	25.6032	16.5948	28.3495	48.6226	37.9626	29.9649	30.7263	11.6452	18.6364	35.6623	35.6623		22.0756	25.1818	42.7041	15.0111	74.9024	28.2583	26.4295	30.8	18.5128	58.8105	30.4953	15.732	16.6058	32.4048	22.4365	14.907	21.8308	50.254	27.9242	39.3169		25.075	23.9688	93.6747	37.5476	22.1911	40.2931	32.6716	15.1393	18.0355
967.29	31.6735	25.8629	19.5926	30.962	27.0085	27.0146	26.2296	24	17.707	28.5192	50.0065	37.4286	27.7727	30.2755	11.3766	18.2414	34.0375	34.0375		19.7611	26.1765	44.67	16.2584	73.1358	26.6575	28.8291	30.2549	19.8443	53.8696	30.6036	15.4027	16.1589	30.8571	21.8433	15.5573	22.6667	51.4754	27.5152	35.9929		22.9756	23.8418	90.4881	30.5952	22.1069	38.9504	31.3226	14.713	16.7749
975.289	30.766	27.5346	21.5833	28.9669	27.8407	28.8345	26.9562	23.5344	16.5	29.1765	51.2416	37.5478	28.0948	31.5773	11.9937	18.4657	35.0633	35.0633		20.4952	24.6275	43.5859	15.4222	75.0122	27.0779	26.2214	33.1683	20.0924	55.5054	28.7043	14.5822	17.3942	29.9667	20.4141	16.8308	22.7426	49.6349	27.0435	36.7589		25.9732	23.6948	91.8824	39.7241	21.4527	37.4068	30.0581	14.2743	17.5654
983.289	29.7315	27.2697	22.0781	28.1935	26.0392	28.2	26.7554	24.5448	16.1364	28.3738	51.1486	36.9495	26.2818	29.7766	11.7073	19.0553	35.0897	35.0897		21.7868	22.8061	41.2449	15.2353	81.4286	27.32	27.5379	28.6625	20.5128	56.5306	30.6952	15.1799	18.3039	28.9016	22.2231	17.2963	22.2889	53.6825	27.4714	39.0276		23.8491	22.3567	90.7439	40.875	21.0272	38.7778	28.4643	15.3	16.8168
991.289	31.1781	26.9122	20.4094	29.5828	25.9149	29.0365	26.5857	26.7734	15.8609	27.381	49.589	34.1132	27.9352	32.91	11.744	19.1256	37.7051	37.7051		19.4351	23.881	39.96	15.5116	82.6905	28.8514	28.0878	33.45	23.4123	56.8696	32.0283	13.993	18.0194	28.4333	18.5682	16.146	23.1704	48.3692	26.9851	37.8881		23.6321	23.0592	92.1429	35.871	20.6304	40.215	29.8571	13.2581	17
999.289	33.3592	26.3851	22.9603	27.9556	24.0667	27.4565	25.7754	25.8077	15.5556	25.4673	49.7013	36.0099	26.3853	34.3438	12.9359	18.9903	36.2564	36.2564		19.0603	23.05	38.56	16.6939	78.9412	28.1689	31.7703	36.5185	26.0577	59.7677	28.6476	14.7394	17.3905	29.6167	21.3543	15.6364	22.0968	49.3968	26.7647	36.1477		24.3394	22.2368	93.4432	30.6078	21.9357	42.2925	29.5976	14.3197	16.5989
1007.29	31.4437	27.3973	21.5197	30.6769	24.9873	29.1053	26.0147	29.122	15.5649	27.4404	49.9419	34.3043	25.8684	30.1414	12.0263	19.3961	40.2895	40.2895		20.7324	21.9901	38.3333	16.7766	76.619	31.3571	28.4014	36.55	25.0177	60.8763	29.7115	13.0537	17.8952	28.9333	20.0077	15.8504	21.9104	51.4667	28.2059	34.4577		21.6435	23.1774	95.5402	29.2826	19.8623	40.3204	29.4458	14.4237	16.7725
1015.28	31.3521	25.7014	22.093	28.4656	24.4598	29.482	25.6978	26.0234	15.1634	24.7054	48.2885	38.2018	27.9115	29.1875	12.2051	18.6471	40.9155	40.9155		18.9857	20.5152	40.1346	14.1333	70.7262	29.7376	30.5822	35.1795	25.3173	59.949	28.3868	14.0455	18.2157	27.4274	19.4833	15.2692	21.5714	51.3443	27.3333	35.0682		22.4068	23.5	101.222	30.3298	20.2535	42.2075	29.2027	13.8175	16.9202
1023.29	30.4207	26.0217	23.0431	27.669	23.0667	29.413	24.9143	24.4962	14.4038	24.0357	47.1429	37.7436	28.2232	28.3579	11.5732	19.2524	39.3896	39.3896		18.3381	19.5102	37.1386	15.6563	70.0233	31.0278	37.8647	32.9178	24.422	59.5773	26.6636	14.8766	17.48	27.5378	21.4651	15.127	20.1103	50.4746	29.3881	34.7388		22.4597	23.1049	97.5904	28.4179	20.5255	42.7864	28.2537	13.8906	16.4868
1031.29	30.2603	26.2093	21.0887	27.0857	22.0132	27.8551	24.0146	24.4511	15.0066	24.3738	46.7517	35.4234	26.6783	28.3232	11.2368	18.4009	40.6026	40.6026		20.1087	19.5833	40.05	15.5567	70.7391	30.8832	28.8014	33.8696	23.7345	61.2292	24.2692	15.1316	17.7647	26.6694	22.6	15.0078	21.0752	48.2373	28.5797	33.5646		24.5769	25.1591	93.3735	29.8302	18.1314	42.7379	30.2188	15.2171	17.1192
1039.29	29.1918	25.1953	20.8468	25.291	21.3415	25.6812	25.529	26.6742	14.4631	23.3839	48.5274	34.1638	27.547	28.5824	11.0805	18.4689	41.3425	41.3425		18.4661	20.8644	39.3654	15.3444	73.2262	29.931	33.2979	35.8462	25.3929	66.2551	26.0874	15.268	18.2255	26.6167	22.8881	15.5625	20.9008	49.6557	31.5441	32.6389		26.8222	24.6324	95.1098	31.0467	20.2105	42.9528	32.8125	14.2598	16.5084
1047.29	29.8108	25.7574	21.8492	28.1345	22.43	27.0863	24.8978	28.7068	13.6966	22.8017	49.0705	33.6957	29.563	27.3191	10.8947	18.4	41.3553	41.3553		17.2481	20.4343	40.466	14.3469	76.8506	30.4255	33.0347	36.9394	25.2328	62.53	28.4615	16.2209	17.7798	26.0165	23.232	18.2977	19.8815	50.7541	30.4627	31.0822		21.7767	24.5507	98.494	31.3417	19.3669	45.9804	35.9206	14.1926	17.0164
1055.29	27.1644	23.9675	22.5923	24.2222	23.7938	26.6099	23.7714	27.6136	13.3117	23.2328	49.6863	33.2222	26.0992	29.8723	10.78	19.1626	40.7368	40.7368		20.9159	21.4409	37.2929	14.8022	75.1379	29.8273	37.6549	35.697	25.5	64.29	26.9444	15.9304	17.5	27.0488	24.0935	16.3704	21.5597	50.9821	29.1364	29.2714		24.5446	25.6316	100.439	32.7652	18.5946	48.0357	37.1746	17.2955	17.4737
1063.29	27.6069	25.3759	21.3178	26.6641	24.7273	26.1773	25.7105	24.2162	13.2183	21.8824	51.0608	34.4138	29.281	29.7727	11.531	19.6408	41.3947	41.3947		19.6735	20.3932	38.2233	13.8313	83.3023	29.3904	37.8582	35.7969	23.2783	64.6021	25.4444	17.0679	16.1442	26.9091	24.3258	16.7407	19.2239	51.5667	32	30.9429		23.243	24.2705	96.939	33.4797	20.6111	48.0093	36.4531	17.6977	17.3698
1071.29	26.4658	25.0336	21.5271	25.1389	22.2692	26.4245	25.3664	25.7185	13.0435	21.9145	49.8163	35.0172	30.1405	30.9903	11.1974	21.4203	44.5263	44.5263		20.6535	20.7843	38.4272	14.8	82.5854	30.4507	38.5948	38.7302	21.4661	64.6875	27.9279	17.6946	16.7573	27.629	22.7023	16.2444	20.3047	50.1207	34.9118	31.3889		22.9735	24.7846	99.7195	35.0968	18.0612	48.1683	35.873	16.9141	16.8711
1079.29	26.4397	24.2414	19.6667	25.3245	23.0816	25.6377	25.561	24.2667	13.8705	18.2705	48.2893	34.9831	31.3983	27.6981	10.7548	21.8333	41.2933	41.2933		22.6975	19.9225	35.44	14.7126	82.2469	28.9097	38.8525	39.6897	21.0625	63.7959	26.1739	17.2981	16.9902	26.5635	20.896	16.0308	19.8467	55.3036	31.873	30.0803		23.8922	25.2857	97.5854	41.2177	17.8571	45.9	38.2593	14.4286	16.2595
1087.29	26.3259	24.3026	19.5736	25.2215	22.3301	26.5333	26.4683	25.5693	14.3456	18.9587	48.4671	37.3361	28.6239	27.6796	10.3899	19.816	43.3562	43.3562		20.048	21.4701	34.8526	13.8652	82.6905	25.8553	36.5299	40.5873	22.1376	65.9063	27.4818	16.1646	17.3107	25.0394	20.4786	16.128	20.4815	51.1607	35.2154	27.916		23.3894	27.9835	100.936	39.8583	18.7815	46.8302	43.076	15.378	17.2258
1095.29	28.5224	23.1733	19.1575	22.8563	23.1735	25.7986	27.4496	22.8321	13.8496	18.3095	49.7534	36.6364	28.6228	30.1939	10.8968	21.1373	41.6622	41.6622		22.403	20.8365	33.3596	13.1368	82.4096	28.0387	32.1271	41.6885	19.541	65.5579	26.7759	17.5385	15.8173	26.4174	18.5906	15.7444	19.8074	47.931	35.625	28.5652		22.951	27.8032	98.9425	33.6953	18.0743	47.0971	32.6043	16.2205	17.8469
1103.29	27.9362	24.3312	20.3858	22.943	22.9634	25.5036	26.2132	23.5809	13.7319	18.063	48.04	39.775	28.4444	33.1429	11.0616	19.8854	42.6667	42.6667		24.1163	21.1942	31.9158	11.5641	78.4875	27.0066	31.6091	39.6129	20.3475	66.2308	26.6731	16.8743	16.5833	26.0917	19.0569	15.7132	20.0165	51.7833	38.209	30.1203		23.7748	28.008	100.647	34.9836	17.8654	46.4808	41.4615	14.9339	15.9526
1111.29	28.8516	24.5141	19.937	23.4478	23.9744	25.2256	23.1304	23.3435	13.9493	17.2231	48.8231	38.0336	26.5862	31.8072	11.3208	21.1307	43.6933	43.6933		23.7759	23.0917	35.5524	13.7031	86.825	24.5197	35.0926	40.2321	19.9426	65.5638	24.0625	17.6608	16.4159	24.0496	19.2295	16.4063	19.3158	51.5769	36.9014	30.2922		23.7034	28.0234	99.6067	33.7813	18.5033	44.1538	45.7045	16.4846	16.4747
1119.28	25.7464	23.1628	19.563	21.782	23.7143	25.0522	23.9343	25.7734	13.7704	17.4959	47.6883	39.2333	30.3125	28.2073	10.327	23.0784	43.0658	43.0658		22.5897	21.1442	33.2596	13.1579	86.7333	25	29.9254	44.0714	17.2857	65.6667	26.1416	19.1395	16.6286	25.4094	19.6557	16.252	20.6259	52.75	35.7576	28.9085		21.168	29.1756	99.381	33.4553	19.7829	44.1731	40.3656	17.7442	16.5806
1127.28	25.3407	20.4552	18.6855	19.3671	23.413	24.4043	23.7192	22.8444	13.8248	18.1111	46.5176	38.661	36.1	30.1395	10.8614	23.4461	42.24	42.24		23.2214	21.0408	35	13.0109	90.1467	23.8516	31.418	42.0926	18.1885	65.8202	25.3415	19.0292	16.2857	25.3438	17.5167	16.6393	19.2652	50.6429	38.8182	24.7922		21.7154	28.7203	99.8049	37.1803	18.7161	42.4038	44.3125	18.8607	17.455
1135.28	23.8774	21.2797	16.9248	20.1039	19.5981	22.8235	22.2381	22.8797	13.0376	19.3359	44.6035	38.4576	26.6842	28.8316	9.5375	23.3282	42.875	42.875		23.7921	21.29	35.7547	13.7442	88.1795	23.8117	30.9048	44.2885	18.6	64.4	25.6306	17.9167	17.6574	24.0238	18.2698	15.7077	19.5036	50.3621	40.7077	27.1069		21.3659	27.3176	97.3012	34.2248	20.6986	53.5263	50.6875	19.811	16.7354
1143.28	18.9681	19.4423	16.8905	20.4167	19.1313	22.8188	23.35	22.6794	13.9111	18.8346	45.7285	37.8051	31.9579	26.4713	10.2436	23.7616	42.2368	42.2368		19.6216	20.3069	36.5192	13.2021	82.6923	23.3032	33.0248	42.5769	17.2541	65.7742	25.1802	17.2216	18.2617	24.3937	17.627	16.1185	19.1875	52.4	41.5303	28.4211		20.4809	29.7958	98.9765	32.1936	17.0432	51.8191	45.9878	19.4228	16.7487
1151.28	24.1968	18.3185	16.5	22.9028	17.049	22.5328	23.5299	21.6107	13.4891	17.7863	45.62	37.9391	31.6979	28.6667	10.085	23.3051	44.1111	44.1111		22.4643	20.1212	37.1238	13	84.481	21.0641	31.1652	44.3673	18.4711	67.4096	23.9333	18.1667	16.2925	23.5565	18.1719	15.459	18.6963	50.4483	38.6	28.596		18.5038	29.2643	97.1951	31.1875	18.3289	52	48.0357	18.2773	17.1633
1159.28	22.1654	18.9936	15.8699	20.5066	19.0105	21.4	23.0896	21.8872	12.6809	16.4173	44.28	36.9035	32.1702	24.3438	9.82119	24.2635	43.1739	43.1739		18.8462	21.9704	38.1038	13.0776	83.9324	21.3269	32.2308	44.5577	18.1653	67.2963	25.5	16.878	15.8476	24.4463	16.3413	15.5078	18.5468	52.3684	41.3913	29.7829		18.9781	27.4043	98.1392	31.2276	18.3247	50.0889	43.4607	17.379	17.7297
1167.28	22.145	19.0192	14.8968	19.4865	17.5895	22.0845	22.5512	22.2687	12.7183	17.3203	44.7305	36.9658	33.4831	22.79	9.47134	22.0452	43.6667	43.6667		21.814	20.8208	39.581	12.5	89.1579	18.8642	34.5339	47.0182	16.9333	67.881	25.3033	16.8671	16.7748	25.7179	18.1984	15.874	19.1805	52.0345	45.2121	26.5517		18.7015	28.2917	96.4074	30.3468	17.7097	49.6067	39.1453	18.6694	16.25
1175.28	20.7266	18.4658	14.6825	19.9032	17.7879	20.8592	21.2183	21.2148	12.979	16.4	45.0072	35.2727	30.9314	24.5055	9.39241	20.4576	44.8169	44.8169		20.1827	20.3173	40.125	12.6518	73.5316	19.471	32.4083	46.9	17.1111	67.2045	26.2479	17.1361	16.7358	24.8629	16.7097	15.9542	17.6029	54.7966	42.5075	26.6689		17.9058	27.4752	97.3133	31.6992	16.473	49.2809	35.9945	16.8492	16.5104
1183.28	19.9771	17.9747	14.7031	22.2062	17.7048	20.5942	21.6715	19.7	13.9416	16.4724	43.3099	34.2881	29.5727	24.1649	9.83117	18.8556	44.3649	44.3649		23.3761	19.7456	38.7184	12.6726	76.6076	18.9304	30.7381	44.5556	17.25	66.9882	24.623	19.807	16.5741	26.5043	17.1496	15.1148	18.0076	53.5179	42.6818	28.9934		17.6788	27.8085	99.2169	33.4146	17.5584	51.1084	37.4345	16.4173	16.8105
1191.28	22.0391	17.8481	14.5926	17.4724	16.8679	20.5946	21.3357	20.4593	13.9925	16.0846	43.7333	35.5812	30.2692	26.3511	9.14013	20.4032	43.25	43.25		21.1508	19.8087	41.2404	12.1405	78.3781	17.9051	31.7787	44.1887	16.2326	65.9884	27.3729	17.3675	17.6607	25.4746	15.8333	16.4264	17.5286	52.0862	44.9661	29.0643		19.4191	28.1679	97.7647	31.5656	17.1164	51.5	28.8571	15.874	17.766
1199.28	25.2231	17.6026	14.1136	16.1329	16.0648	20.1479	21.7447	19.0576	14.5078	15.8189	42.4851	34.2203	26.7589	22.26	10.0548	20.7742	45.5694	45.5694		20.2975	20.0187	40.4038	13.2049	46.6296	16.6375	26	45.56	15.8537	65.9759	25.8455	16.6358	17.6455	23.2523	17.2769	16.4762	18.7958	50.4167	44.1846	30.0299		19.2101	24.844	97.7721	31.264	17.8553	53.6854	40.6897	15.3203	17.4921
1207.28	22.782	17.7313	13.4328	15.1579	16.1154	19.7431	20.5	19.6547	14.0079	16.2047	40.8768	33.2661	26.2756	21.5918	9.53165	20.8639	44.2676	44.2676		21.8347	18.5893	42.2059	12.0787	44.1646	17.1104	24.7541	44.0816	16.8862	68.5854	26.0427	15.2222	17.0097	24.2957	15.7939	16.0945	19.0519	50.65	42.411	28.1773		17.5401	24.331	98.6353	32.9573	18.6731	55.4286	40.4571	16.3254	16.6632
1215.28	17.5926	17.6104	14.1024	17.9085	15.964	19.6857	21.7986	22.4222	15.1429	15.8504	41.3165	34.325	27.0442	20.5104	9.84906	22.2832	46.2174	46.2174		22.7424	18.5091	42.1068	13.0317	57.0385	15.8562	27.7008	47.2449	16.2857	66.2824	27.4867	16.0196	17.2589	24.3475	15.4211	16.6328	18.5942	48.431	46.4559	28.3796		17.5468	24.1918	97.6914	34.3852	18.2105	58.55	40.3077	13.9457	14.5714
1223.28	21.6462	17.0062	13.985	17.6776	16.1455	19.042	21.4225	21.825	17.4727	16.3089	41.1328	31.2033	25.6356	21.0192	9.23636	21.3789	45.0746	45.0746		21.4274	17.6957	40.6699	12.6371	51.8293	14.3	25.8923	45.8667	17.2047	66.2771	26.8268	16.3333	15.7115	23.9744	15.8538	15.1563	18.7194	51.6842	43.6812	28.6889		18.903	24.1812	100.412	33.6095	18.6316	58.1951	37.3235	14.292	14.392
1231.28	19.2769	17.6903	14.4565	18.9675	15.2157	19.0556	21.331	20.0803	18.5089	15.16	41	31.9839	29.0648	21.0918	10.1509	24.1243	45.9857	45.9857		21	18.9478	42.2264	12.8504	11	15.6962	24.9769	44.2083	15.3984	66.875	28.0588	14.9932	16.8491	27.3529	16.0303	18.2692	18.2414	54.7273	48.0282	28.8593		18.8489	24.3221	96.7176	32.0594	18.2128	60.2048	35.2517	14.2727	15.8497
1239.28	16.7405	18.7215	13.6923	18.6039	13.236	18.4155	20.7183	17.9366	16.7477	15.232	39.2837	30.5	28.5135	20.3535	9.67702	23.1724	43.7391	43.7391		18.8296	18.0089	39.1386	12.3858	40.9744	14.6981	24.7402	43.75	15.0083	67.5	26.4167	15.6149	15.6509	25.5385	16.5391	17.0938	17.234	49.3793	45.2286	29.4231		16.9111	23.9456	94.2073	31.0397	17.6623	59.061	39.914	13.8686	15.9534
1247.28	15.8375	15.4737	13.7895	18.707	14.5234	18.0071	20.5547	19.7299	14.2583	16.3952	40.98	28.9762	25.614	22.4737	9.96104	22.7294	46.8116	46.8116		19.1631	18.783	40.5192	12.4609	27.4247	14.4968	23.9167	49.0233	16.254	67.1111	28.2931	17.2628	15.4771	25.6102	16.1719	17.128	17.9787	50.4828	49.2973	28.2553		17.9353	24.3961	98.0435	32.5664	18.2792	62.2963	40.8485	13.8175	17.2412
1255.28	18.5794	16.1963	13.6589	16.45	13.42	18.0775	21.4812	20.7165	13.3967	16.8125	38.1757	28.616	24.7586	22.5368	9.72671	21.48	42.1594	42.1594		17.9286	17.0721	39.4608	12.1473	56.9512	14.6708	22.5076	44.6383	16.4132	67.2073	24.9123	15.7724	16.2056	22.7119	15.3047	16.1732	17.3357	50.9808	49.6404	27.662		17.1654	24.4444	93.8354	34.6034	17.8069	58.375	32.7662	12.0667	16.9476
1263.28	20.3559	14.7811	14.1732	15.1806	13.5	17.9504	20.1135	21.2231	14.2222	15.3465	37.4564	26.7236	27.1892	25.5641	10.5732	18.6201	43.7015	43.7015		19.7863	16.8182	39.0667	12.0945	63.6386	14.7764	21.8462	46.1778	15.9127	62.375	24.4836	15.831	15.6916	23.2115	16.0234	15.3937	18.3151	45.45	45.6447	28.942		16.9565	24.0519	95.7975	30.6167	18.1959	60.7468	34.9211	12.2424	16.3179
1271.28	20.2846	16.3273	15.76	14.8704	13.2755	17.5072	21.3509	20.8235	13.2683	15.4141	39.434	26.5935	26.0165	21.4881	10.6966	21.3908	47.1515	47.1515		19.6642	18.8087	40.466	12.2857	43.2821	14.2593	23.6444	47.6304	15.768	67.625	27.6167	15.8092	15.115	26.1402	16.9466	16.3917	17.844	50.0536	50.0115	28.4786		19.3942	23.973	99.2338	30.0177	20.5857	64.825	32.6558	13.7197	16.754
1279.28	16.6741	15.5256	14.3182	16.195	14.1011	17.6259	21.7746	20.2857	14.7778	15.9921	38.3121	26.6102	29.4957	21.7093	11.6424	21.2971	44.1343	44.1343		17.9209	17.1019	41.6214	12.5859	39.7534	14.5576	23.1929	46.2326	16.1405	70.9853	25.3884	15.8686	13.1182	26.1776	17.2143	15.9841	19.2754	49.6034	50.2857	29.1429		19.7266	24.5241	95.1585	30.5755	18.5541	63.2051	37.2838	15.157	17.1492
1287.28	20.6504	16.8065	14.16	18.0205	12.7015	17.3796	23.0075	20.9478	16.9237	15.9308	39.5123	27.325	32.2636	21.5376	11.6774	23.0287	45.3913	45.3913		19.1417	18.2793	41.8077	11.9291	59.6588	13.6226	23.563	45.1163	15.2951	71.4605	28.0084	17.9441	14.8981	28.8348	16.712	15.1732	18.6479	54.3729	50.9247	30.4853		20.4297	25.4295	99.8684	30.496	18.1748	65.4051	36.8456	14.6889	16.3523
1295.28	24.2373	15.9231	14.8417	16.7391	11.7903	17.9565	22.4225	21.3077	13.9664	15.5308	34.7643	25.6198	28.822	19.8901	10.8425	24.5235	47.3485	47.3485		20.1407	17.7925	40.7576	12.0492	55.4643	13.7169	24.2326	47.9302	16.432	64.9091	26.9831	15.4527	13.3208	25.25	16.9457	14.1181	18.8417	50.4211	51.5116	28.9291		20.592	25.1457	102.28	30.7143	18.5586	63.6282	33.519	12.8714	16.4899
1303.28	20.5462	15.4521	14.7266	19.5442	13.4146	17.3143	21.7778	21.6107	15.9915	15.0157	37.2303	23.1597	32.2072	19.398	11.0724	24.226	45.6522	45.6522		18.1286	16.434	41.9902	11.4409	53.2561	13.7831	22.5373	44.9348	16.096	69.4595	26.6154	16.3162	14.0427	26.5324	16.9512	14.576	18.5105	51.8214	48.925	27.0313		22.8435	22.4552	98.3333	33.4831	18.7762	65.0909	40.6892	12.9856	16.697
1311.28	16.25	16.1795	13.5547	19.8207	12.9118	17.7174	22.0231	22.5368	16.7434	15.1157	37.6159	24.0932	28.2034	19.0472	10.3782	24.0602	47.2537	47.2537		17.5036	15.6909	41.3131	12.959	58.5465	13.6358	21.803	45.7111	17.9833	71.1	27.4397	14.6713	14.6466	26.3621	15.8492	13.7073	19.5374	50.2623	50.3012	28.2667		22.0217	22.7877	95.3855	31.0556	18.8286	64.4133	33.527	13.4453	16.5751
1319.28	16.7226	15.8684	14.9286	16.28	12.8515	16.2993	23.2013	21.0811	19.9394	14.7344	37.0486	23.3136	24.1628	18.5185	10.1753	23.1333	44.1515	44.1515		16.7023	16.4609	40.6634	12.9835	58.2771	13.3704	21.0438	47.3061	17.1048	68.9848	26.3025	14.6972	13.1579	25.5818	15.0068	14.375	18.7379	48.4921	52.241	28.3621		21.9545	22.9262	94.869	34.8629	17.8784	61.6667	36.5833	14.1429	16.5377
1327.28	18.5736	14.7197	13.848	16.9695	13.487	16.6786	23.2199	20.291	16.113	14.104	35.8176	22.6333	23.5692	22.3696	10.9634	23.5848	49.2239	49.2239		17.4697	16.0811	40.6569	11.6154	62.0588	14.3252	20.7444	49.0238	16.9083	68.5942	26.1736	13.8	13.4153	19.8534	16.0588	14.7068	19.0338	50.7759	51.3418	28.4567		18.7576	22.7671	96.5301	32.1626	18.9932	64.0667	33.7722	16.9048	15.8359
1335.28	20.4206	15.4231	14.9167	15.5663	14.1964	17.5441	24.4091	20.8333	16.1947	14.2109	36.5987	22.8362	23.7519	18.0377	10.5253	22.7417	45.1364	45.1364		16.9248	15.8596	41.47	12.2946	54.4773	13.4534	22.2761	47.7674	16.0237	68.0769	24.475	16.7983	14.2909	21.1066	15.7874	14.8033	19.6831	52.6964	51.2254	30.8125		19.6741	24.4636	97.7564	31.5203	19.6149	66.6216	19.5595	14.985	16.1701
1343.28	20.4923	14.535	13.9339	15.1677	12.9273	16.4571	22.0519	22.7761	15.2167	13.9844	35.7805	22.8235	23.6719	19.3235	11.6486	22.2317	48.1231	48.1231		15.405	15.6522	41.2245	12.1094	60.0562	13.3293	21.8296	50.7381	15.1639	70.5556	25.0424	15.486	14.1204	18.2143	15.4889	13.8425	19.38	51.3333	48.0781	28.6066		21.75	21.84	95.3333	29.4567	19.494	66.375	43.8925	14.6818	15.0936
1351.28	24.7054	15.5541	16.6186	17.0455	17.0932	18.1953	23.1374	21.4211	19.9184	15.1168	31.1317	22.4344	23.1709	20.3571	12.6953	23.0123	51.8116	51.8116		18.5289	16.4286	47.1569	13.1908	62.4051	15.6299	19.9197	58.3571	16.375	74	31.7419	16.4161	14.2294	19.7213	17.3	14.1846	19.1569	59.0185	50.9565	32.3404		25.5446	21.7708	109.812	29.8413	18.8261	71.4931	48.2791	17.7368	15.462
1359.28	19.8382	18.4351	15.0229	18.4189	16.8512	19.7248	24.3684	22.2672	19.0261	15.291	35.0683	22.2308	25.1783	20.2692	12.9789	24.8582	51.9324	51.9324		19.5603	18.1228	51.66	12.7422	73.5789	15.8375	20.7801	52.425	19.97	81.08	33.1404	15.6282	13.7523	20.3083	22.2642	15.1951	21.4968	57.7917	53.6883	34.3448		27.2178	26.1164	123.552	30.9919	21.8696	70.9079	52.7966	16.563	17.4785
1367.28	21.6947	19.5804	17.0286	18.7559	15.7826	18.2623	23.1439	21.7402	14.8559	15.0149	34.8232	23.0256	23	17.1458	11.75	24.0897	49.3289	49.3289		27.8119	18.8348	49.8911	12.4375	62.6	17.6923	22.6204	50.7778	18.2736	82.1163	28.6364	16.5263	13.1389	18.6535	23.3776	15.563	19.7532	56.3902	53.7865	36.3203		25.6531	26.8591	143.787	30.3852	22.4406	64.1538	44.5085	16.4444	17.2188
1375.28	18.0813	19.4963	22.9519	17.6718	14.9402	16.8462	24.4154	21.303	17.4752	13.7895	33.7784	23.3596	22.7568	19.3678	11.3197	22.0815	47.4286	47.4286		21.2889	18.4722	53.16	12.3858	75.0909	18.8981	22.4179	49.6563	17.76	84.475	28.7143	14.8731	13.9375	22.4649	25.0148	18.7586	19.2813	55.9756	54.4762	37.693		29.7647	25.2792	146.59	31.686	21.4962	63.975	43.5	16.0507	17.6141
1383.28	19.4144	18.8083	19.5876	18.2014	15.2759	14.1271	21.3796	20.708	18.4	14.2077	35.9524	24.9623	22.6423	19.9167	11.4818	21.539	47.9342	47.9342		23.7403	17.0619	52.4175	11.4615	78.1558	17.7885	21.7761	44.3889	19.066	82.8108	30.0513	15.2647	13.6514	21.9741	24.9702	16.812	19	50.9444	53.4318	32.7748		29.8306	26.6917	150.246	30.9055	22.1074	60.2927	48.3729	15.8667	17.3296
1391.28	23.9588	18.5249	19.1313	18.1221	15.0661	17.4327	23.391	20.4922	17.0476	14.5954	33.6543	25.9245	22.7712	16.3023	13.7744	21.026	44	44		24.6216	16.2414	59.5104	12.157	78.7436	17.3312	22.4122	45.3214	19.0568	90.2857	28.1968	15.4386	14.1478	20.124	24.5753	18.4587	18.5063	51.2308	52.493	27.8333		30.4254	25.6419	148.531	40.2315	18.5	55.3012	38.6429	16.6842	15.4242
1399.28	20.7019	16.8417	18.9239	21.1971	15.877	16.7553	23.5366	21.1228	19.1685	15.1077	33.4805	23.4615	20.7797	18.3194	14.5504	19.3237	39.4931	39.4931		26.9792	16.8981	60.5435	11.6613	80.1818	15.7405	23.1626	42.75	19.4023	79.8857	27.4724	17.8438	12.9907	20.5873	24.6129	17.9831	20.5195	42.381	52.4595	28.405		28.9023	24.8611	155.719	39.1909	17.8361	53.1125	37.5254	16.9248	18.8247
[truncated: 2 more columns]

## Sheet: Figure 1D 24h
0	13.2874	19.3103	28.0775	16.907	11.7753	14.1881	28.4649	15.6744	15.8	16.6935	14.3077	21.2348	21.0714	16.8496	55.1075	43.8649	13.2051	22.4368	19.6	23.4623	19.1971	28.5313	14		22.9504	23.2119	34.8707	27.6585	13.5603	39.5926	29.2326	10.3945	32.2188	16.2683	15.7126	24.5948	31.5133	27.5669	29.5403	43.1875	18.1786	41.2243	10.0594	21.1579	22.5741	35.9313	23.6531	15.1277	18.1034
7.98913	12.9583	17.9615	31.7652	18.5698	12.2211	13.625	26.0741	16.3738	14.2308	15.5429	13.6018	22.568	23.3976	17.088	54.2043	45.8241	12.5765	22.8421	19.048	20.7647	19.5333	31.6329	13.6129		22.6018	20.325	35.5243	24.3617	13.2846	35.6812	30.9136	10.8862	29.2571	24.4492	15.1413	23.1681	32.6211	26.5116	38.9346	43	17.3165	39.0748	46.4389	10.1471	22.5521	31.8492	21.5696	15.0786	13.96
15.989	13.4	17.8077	31.7478	16.7579	14.3643	13.5104	25.2019	14.1685	13.0811	16.5507	14.7895	22.9397	22.9674	16.5827	53.5824	45.9189	12.1667	20.6923	19.6953	20.3627	18.1729	25.7093	12.8889		21.6846	21.9538	33.1034	29.1348	12.4923	32.2644	25.3462	10.6154	30.01	16.8	15.0632	22.9845	30.3137	25.315	28.3689	41.9182	16.6579	34.6296	45.6045	9.01835	21.8882	33.4593	21.1029	14.9928	10.9091
23.9888	13.6742	17.7073	43.4688	17.8495	12.7722	12.6146	24.506	15.5465	14.6667	15.4722	13.8846	19.3362	19.1928	16.1705	53.3011	46.4867	12.6897	20.7732	21.864	19.3491	18.9203	23.3125	14.6852		20.4146	22.5726	32.5873	22.7949	14.0938	29.6604	20.8037	11.3651	29.1196	16.1064	14.1563	21.9837	29.9706	23.1667	23.0762	39.0727	18.8876	33.62	42.837	9.1068	19.9819	32.5725	18.9432	15.4861	13.6471
31.9886	12.4286	18.9697	42.9559	17.9896	12.8854	12.7172	24.6154	14.9268	31.9375	16.4648	13.4595	20.5345	25.4946	16.1301	55.9457	43.8609	11.7143	19.9091	18.708	19.3333	18.4427	23.4719	13.287		19.9124	22.9279	29.4522	20.2857	13.56	25.1864	16.7869	11.4127	30.2268	16.75	15.2075	22.5667	25.5748	24.1583	24.4	37.3241	17.4421	32.8333	46.6641	9.27619	19.6687	33.189	20.2683	14.1127	13.9068
39.9882	58.8131	18.6617	40.8462	17.3711	13.5513	11.9271	25.2737	14.7458	27.9038	14.1739	12.6579	19.2756	22.1613	16.4724	45.7738	42.8611	11.7222	19.0316	18.823	23.9217	17.5333	24.7451	11.3061		19.4184	20.9773	27.325	18.2261	12.424	30.5469	16.7051	10.5044	27.3267	15.3137	15.873	20.5333	29.7308	22.3659	24.3431	37.4273	16.9688	36.8679	45.6585	7.91753	18.2515	31.855	18.7	13.5161	14.1039
47.9881	49.4483	19.0508	37.9615	16.8854	12.7302	12.5588	23.3761	14.1486	30.7134	15.5224	13.5463	19.0744	21.6269	15.7317	53.4444	43.2018	11.3077	20.3793	18.2373	17.6321	17.4806	21.7073	12.4712		19.0455	22.442	27.2177	18.0388	11.5289	27.8696	19.7561	10.8318	26.8421	15.2647	13.8864	22.1382	26.4717	22.4538	21.1552	36.7222	17.268	37.0674	46.0261	8.99029	19.7684	31.6393	17.94	14.25	15.8333
62.0766	42.9825	21.1393	36.4615	23.3889	16.3541	17.0137	25.6602	17.6224	31.0196	18.75	14.1795	22.4298	40.0168	17.932	64.6628	53.5812	13.8333	21.7789	18.8571	18.7642	18.3485	21.1636	13.6071		22.9527	28.3636	28.6719	22.9609	17.4143	38.172	26.9041	17.4592	28.8559	21.1098	19.4757	27.2993	30.746	27.0687	23.8448	43.3008	20.7333	35.839	48.3692	11.8571	24.3571	34.3037	19.9836	18.092	20.8774
70.0667	38.7203	20.1759	36.6329	24.6489	15.7593	15.4831	25.5484	18.4286	29.6345	18.9718	13.6729	23.2222	40.396	18.3559	66.4889	53.2034	12.5195	22.4362	17.7731	19.1869	18.292	22.5364	14.4951		24.6324	28.65	27.5397	22.9621	17.7692	35.549	30.2568	19.1132	28.7545	23.2727	19.0177	27.1128	29.265	29.0916	31.22	38.5378	20.0211	34.2155	46.0071	11.5161	27.4737	35.1857	18.3361	18.3813	20.1696
78.0663	38.9217	21.0172	30.8421	18.7053	16.9898	14.44	29.06	18.0465	29.306	16.8387	13.8815	20.5547	36.1949	15.7477	56.7841	53.7863	13.4138	19.5158	19.1488	17.7524	17.4286	21.4414	13.6154		24.1095	26.3851	26.4914	23.904	17.5191	34.5657	31.7394	14.4959	39.7576	22.4819	17.2963	26.9767	28.2672	27.8657	29.3571	36.0672	19.4902	32.7963	43.3704	12.5887	28.443	36.6449	18	17.7032	17.7917
86.0662	38.1842	21.4426	30.9863	16.7955	14.92	12.6757	24.1143	15.6579	29.0902	17.1154	14.9068	21.6984	36.4918	17.4615	58.7126	52.124	11.3194	20.5806	19.7203	17.0374	18.0735	22	13.5586		22.5037	27.2086	28.5686	23.3548	15.4683	33.2018	35.8976	13.4531	30.7876	25.4405	16.9675	26.3802	26.2881	28.0238	33.3774	37.3983	19.5	32.3019	39.9618	11.176	29.6369	37.7376	15.3254	17.7651	17.4068
94.066	37.6066	19.9237	31.2361	16.0435	14.9815	14.2247	25.0171	18.5019	28.609	16.8846	14.6339	19.2195	36.9615	16.1442	58.2048	52.128	12.0556	20.6634	18.6489	15.8	18.6071	20.487	13.0083		21.9787	25.5789	27.3704	21.0407	15.1185	32.0435	34.3015	14.7521	29.2453	21.9231	16.6214	26.3636	27.1322	24.2615	21.7944	37.1293	18.9048	31.1154	37.1727	10.2455	27.5187	36.7643	14.708	15.8851	16.8707
102.066	38.121	19.469	27.7059	16.8242	12.4906	11.9024	24.8835	13.8214	28.2357	13.8108	13.136	18.6875	34.075	16.1765	49.5506	53.424	12.1649	22.0288	19.5952	15.1333	18.0571	20.3534	12.8814		22.4	26.3841	25.9828	22.5161	13.9833	30.2991	29.518	13.2302	28.7739	24.5301	15.2037	25.7576	25.6194	23.3	22.3853	34.5462	17.5159	30.0935	34.3071	10.9091	26.4693	36.539	14.2783	15.1235	15.9573
110.065	39.1353	19.3607	25.5181	16.0513	12.6321	12.1111	23.8252	12.2439	24.4803	14.5904	11.7273	17.808	29.4646	16.904	46.4568	46.6379	11.3534	20.0467	17.4385	14.2885	17.6259	20.2178	12.5463		20.2041	23.7622	26.9464	20.4567	15.1654	29.1818	25.7862	10.4583	27.6055	23.7093	15.1864	24.2044	26.2963	23.6667	22.6847	38.4959	19.113	29.434	33.9078	9.52893	25.0508	37.6739	14.6667	15.5776	16.3193
118.065	32.8525	18.0495	23.6768	15.7416	12.0659	11.6364	21.8142	12.2045	24.6614	14	12.2813	17.4237	29	15.576	52.0633	46.487	11.6602	19.194	18.9259	13.913	16.6241	19.514	13.4943		18.3333	24.0616	23.7292	21.5534	15.605	28.8716	27.6284	11.7638	27.4545	22.4405	14.0598	24.8759	24.0388	24.8154	21.4783	32.3559	17.35	29.1111	30.1387	8.81102	24.6627	33.8921	15.232	13.6438	16.3217
126.065	33.5827	17.3661	21.375	17.4842	11.7419	11.4464	21.6154	25.4854	28.1121	13.44	12.0086	16.9444	29.6458	15.1048	51.0789	43.6612	10.6667	16.6556	16.5	14.4486	16.838	20.2727	11.2593		20	23.2333	22.6952	21.5946	15.8016	25.4818	25.5448	9.72321	22.8545	21.7143	11.8943	23.5259	22.029	23.0224	21.2992	33.6	16.4362	29.5657	29.6809	8.09167	21.9438	32.0365	14.7541	14.085	15.469
134.065	32.0303	16.7364	22.875	14.7778	11.6329	12.2333	20.3964	24.3558	25.3	13.8841	11.3884	16.7355	41.8235	14.4711	54.1974	45.1186	10.0319	18.12	13.9604	12.2897	16.9568	20.5315	12.7684		17.3333	17.9615	19.0682	20.6774	17.3821	23.0654	24.2411	10.3115	25.3929	22.3797	12.7321	24.694	22.7295	22.5909	20.0603	33.7583	17.13	29.4951	29.0903	8.25984	21.2253	38.2014	13.9426	14.026	15.3056
142.065	32.5238	16.8545	21.5773	14.2584	11.6615	11.6452	27.6905	25.3774	22.9658	12.2609	10.4174	16.0574	33.7308	13.3934	53.4487	42.7	10.1698	16.869	16.1034	13.4775	16.0204	22.3235	14.975		16.3171	22.473	23.1869	21.2018	14.2443	24.3178	24.2643	9.65094	26.8165	16.0526	13.1652	24.2014	22.7795	21.2787	18.7647	32.839	18.7407	27.6449	28.6549	8.91304	21.7571	34.9007	13.1032	13.6194	13.7928
150.064	35.9316	16.7404	20.9394	14.747	10.663	11.2982	23	22.8687	23.3125	14.1622	10.7891	14.7674	38.1	13.1653	53.9744	44.1518	10.3628	17.6988	15.3162	13.3048	16.0833	22.4646	12.3301		18.8032	24.8916	22.9252	21.4595	14.2248	22.7593	22.2746	10.4821	24.4952	24.5929	21.7188	12.5556	21.7122	17.3597	19.6261	34.0175	18.1443	25.9406	28.2766	8.0991	20.4583	36.4173	14.2734	13.0127	13.1393
158.064	39.3492	15.4118	20.7526	15.1698	9.71765	15.8095	20.25	21.8532	23.5086	13.6707	10.4474	14.8864	27.0526	13.528	53.5072	41.188	8.83823	16.8235	14.3009	10.9222	15.6906	21.5294	13.6623		18.1103	21.7556	24.069	20.3443	13.9496	20.5905	21.2993	9.32759	23.3056	20.5693	21.5111	11.3273	20.3309	31.5328	20.4103	33.614	16.3363	26.3608	28.8633	7.71296	19.7213	34.0791	12.9695	12.1795	12.7607
166.064	40.3917	14.9909	22.6907	14.7614	10.2842	10.5	20.8235	22.5138	27.5324	13.3375	11.5798	15.2362	34.6364	11.7869	50.5882	41.0256	11.0294	15.69	15.7845	11.41	15.7343	25.2483	10.8537		18.669	22.1158	22.1835	19.7542	13.8761	20.13	22.2537	9.44444	22.49	23.5926	20.391	10.9828	19.7959	44.9111	18.3186	33.1468	16.2414	26.16	27.4326	7.79412	19.2741	31.5461	14.5	12.9295	11.9828
174.064	42.1282	16.7304	19.4747	15.5476	9.13043	9.85915	21.2727	20.734	23.1408	12.6111	9.78889	16.1667	25.9783	13.7411	51.8182	37.292	9.44086	15.988	15.181	11.6545	15.7762	24.7626	11.027		19.9577	21.0753	23.3048	19.521	14.8679	20.6667	19.292	9.17073	23.5444	22.383	21.1203	10.7107	17.5411	25.5052	22.4646	35.2261	15.2941	24.6122	27.3901	7.87288	17.8737	30.9643	14.2	12.9097	12.0345
182.063	41.2881	15.7699	24.6237	15.4333	27.0833	10.7692	10.7188	20.5684	21.2909	13.0989	9.2	16.3788	23.5128	11.6417	28.4359	38.8293	9.60577	15.8415	14.6154	11.8241	15.662	24.7687	10.0481		19.9722	22.1444	22.4957	18.7	13.5283	19.6071	20.2963	9.52137	23.4615	23.7021	17.8032	10.446	17.4122	18.0708	15.9364	32.1709	14.1011	25.1789	27.5714	7.76271	20.2746	29.8955	13.2847	11.9608	12.7094
190.063	38.8448	14.2727	21.5877	14.2874	19.8462	8.65714	11.1458	20.8911	10.2255	13.3182	9.85496	17.1016	20.4094	11.4516	27.8312	37.8972	8.44144	13.9684	15	10.6442	15.7431	21.8095	10.729		16.7622	21	22.4907	20.4746	12.9417	19.3462	19.8913	9.30612	22.7476	21.9586	22.6429	10.845	18.1918	14.8879	16.8077	32.4083	15.4872	24.7327	29.5035	7.90179	17.6075	28.6357	14.6056	11.5987	11.9908
198.063	39.114	14.217	20.0294	15.09	22.1818	8.75926	9.6	19.9688	10.4659	13.1944	9.175	15.9606	19.7559	11.4286	28.4545	33.1619	8.9697	14.6413	14.7576	12.215	14.637	21.183	10.803		16.5685	19.6526	19.6914	19.5913	12.4087	19.678	18.169	8.12389	21.1887	21.6449	18.5271	10.904	16.6735	14.8	18.3796	29.0427	12.5	22.5684	26.8897	6.02247	17.8482	32.5775	14.5704	11.5762	12.3853
206.063	32.3913	15.661	19.4766	14.3556	21.1	12.2308	9.32407	21.67	10.6923	12.8182	9.78295	16.8	22.0219	11.0574	56.6444	33.8774	9.0367	11.9603	14.9667	11.2368	14.6944	19.6788	10.0446		16.0547	19.5054	16.07	19.8785	11.2432	19.6563	17.9007	8.5431	25.7736	20	20.3577	10.6299	16.2252	14.7474	19.7037	30.4397	12.6224	22.6044	25.2254	6.44444	17.7094	30.0423	15.3089	12.3694	11.1368
214.062	27.3386	14.2857	20.6606	14.8235	9.01695	11.5962	21.7652	19.7736	11.02	12.1647	9.66429	15.363	24.1304	12.8624	14.4692	32.5135	9.66355	12.5271	14.8898	11.6387	14.9797	18.5847	9.65686		15.3931	19.0104	20.8525	18.7295	11.6696	18.5	17.1549	8.75424	24.4206	18.7808	20.5827	10.5789	16.1513	14.3614	21.0467	30.1913	11.7071	24.8043	25.781	8.2037	15.9829	29.6423	13.2598	11.2595	11.3167
222.062	28.6935	14.314	19.1313	14.8415	8.95331	10.1806	20.8582	20.9065	10.7414	12.475	9.9633	15.6377	23.9295	11.9911	13.4493	32.3241	8.9798	12.1628	14.5887	11.9912	14.3913	17.7712	10.8333		14.5214	19.0816	21.5	19.6897	11.5536	18.6372	17.8156	9.05608	21.9735	17.3592	19.7463	9.93044	16.0872	13.806	20.22	29.4135	12.3953	25.5824	26.7786	7.15306	15.8238	28.1643	13.4016	11.6346	11.5517
230.062	28.8607	13.8382	19.8119	14.6533	8.73256	10.1899	21.5118	23.4375	10.6325	11.4079	9.8	15.7424	23.2813	12.5752	15.9926	27.8585	9.38318	12.184	15.1212	10.6017	13.7534	16.4296	10.9855		15.6906	18.15	20.4911	20.0174	12.0948	19.5	16.9645	8.20635	29.3587	16.6081	18.7111	10.8761	15.8312	15.9123	19.7255	29.1698	10.0256	24.4831	25.6504	7.125	16.0498	28.0593	14.4741	11.5419	12.0263
238.062	29.7937	13.7439	21.1209	12.8442	8.22656	13.428	22.4841	20.9898	10.5536	12.3684	10.1458	15.2283	25.0431	11.5586	14.5294	28.1835	8.5	11.9603	14.9213	10.7895	14.7584	14.3065	12.0549		14.708	16.0755	17.6864	17.4375	12.1545	16.8585	16.9	20.8034	25.4124	16.4069	18.5794	10.7899	15.2078	12.9351	18.049	30.8333	11.8776	24.4632	26.05	6.04464	15.0244	27.3188	13.9632	11.75	9.23684
246.062	29.7984	14.3626	19.1313	13.0247	8.18349	11.2069	21.0709	27.1443	10.8632	13.0282	9.27103	13.6016	28.4937	11.9247	16.594	26.4914	8.39535	12.1694	14.9084	10.2411	14.6757	14.8492	12.3793		15.5685	18.4286	22.68	18.9677	11.5489	17.713	15.8514	13.7939	24.37	16.3265	18.7481	10.9231	14.9737	12.803	17.0084	29.2925	12.3068	23.3367	25.8552	6.83333	14.5127	26.5899	12.2164	11.6438	11.641
254.061	29.4803	13.4102	17.3776	12.172	7.76667	7.72727	22.7627	25.3711	10.7478	11.5224	8.4087	15.0923	29.8435	11.0918	15.2687	24.4034	9.35632	11.9015	13.9063	11.0556	13.8897	15.2179	12.5698		14.9242	16.5534	20.1452	18.1379	11.2051	17.8537	15.0909	19.0973	22.3173	14.973	17.6512	9.68852	15.2297	11.4622	16.4741	27.2636	11.1304	21.7059	25.4861	6.81579	14.1535	27.2741	13.7986	10.9688	11.0413
262.061	31.0462	11.913	22.5897	14.3827	9.0463	10.6602	22.1938	22.9444	10.8319	12.5179	9.5082	14.4892	24.5556	11.3465	14.3433	28.6339	9.17647	12.4779	15.6825	11.2222	14.6944	14.3355	11.0267		14.8209	17.7755	19.6716	18.9818	12.6696	17.4375	14.9384	19.2586	26.4149	15.986	18.7863	10.4083	16.0976	12.3372	20.3535	26.686	13.1887	22.625	25.2621	6.45946	13.8214	26.913	13.146	11.535	11.05
270.061	30.1103	12.8	18.5914	13.1341	8.76531	8.98214	22.1353	21.0714	10.6748	10.6571	9.45113	13.9556	29.3208	11.5333	15.6667	26.2832	8.66304	12.5852	13.6694	10.2736	13.7832	13.5588	10.102		13.8864	17.7159	18.44	17.2685	12.0083	17.0333	17.0342	18.2677	24.6038	15.4184	19.7556	9.87288	19.1013	13.2348	17.2212	27.9032	12.5224	22.7573	26.5608	6.46218	17.5767	25.9716	12.4154	11.2099	11.6917
278.06	30.3603	13.8571	16.8529	14.8721	9.24779	10.1143	20.3465	22.0504	10.5752	12.6034	9.232	14.2444	25.1579	11.2963	19.5176	25.3364	9.39815	12.3617	16.0168	10.4444	14.3061	14.5969	11.6364		19.27	17.4479	16.0364	19.0435	17.3085	17.4087	15.9459	17.1157	22.7115	15.4621	19.1704	10.371	18.2042	13.3759	17.26	25.188	12.4167	21.9333	31.2326	6.73729	16.8902	25.0876	12.2632	11.5988	11.2213
286.06	29.084	13.0526	16.3077	13.4512	8.78378	10.375	20.0726	20.981	10.4336	11.3514	9.87692	13.6815	23.9091	11.1531	18.7356	24.6071	9.56075	12.0274	14.8136	10.4921	13.6284	15.2459	12.087		15.4706	16.1262	16.582	18.3119	17.9011	17.1171	16.2215	17.7302	24.0505	15.3972	17.6449	10.9748	18.3007	13.7333	17.8776	25.9766	11.1064	21.7981	23.6197	5.97222	25.6442	25.4714	11.8248	11.4383	10.6829
294.06	28.0155	14.3478	18.4752	14.1739	8.9322	10.7098	21.0957	17.7745	10.931	11.1017	9.51049	13.5303	22.5315	11.6458	17.9048	24.4206	9.60396	11.9589	14.664	11.2615	14.6986	13.5702	10.875		15.86	14.5278	18.377	17.9444	17.94	16.211	16.9041	18.879	23.3265	15.5972	20.2105	10.1707	16.7708	12.8176	17.566	27.354	12.3061	23.3036	24.6689	6.82051	36.7727	25.6304	12.3282	12.1698	11.3636
302.06	30.053	20.5238	17.31	12.9451	8.61017	11.8889	22.1556	16.7474	11.2261	10.3953	9.16667	13.2273	23.7453	10.6961	16.2597	22.066	9.5625	11.6042	15.3784	13.1849	15.2028	13.774	9.68571		15.7843	14.4018	18.2193	17.9652	19.0505	18.0598	15.0267	20.6095	24.0211	15.6069	17.874	9.95935	16.84	13.2707	17.547	27.2162	11.463	22.1321	25.0548	6.65517	20.3757	26.4823	12.4706	11.4156	10.5043
310.059	32.0787	14.0857	23.4318	12.3059	9.4	12.6989	23.0816	18.5778	10.3937	10.6491	9.70922	13.5672	9.2381	12.6786	15.8514	22.5603	9.42424	10.6897	14.5575	13.8919	15.068	14.0556	14		14.5	14.3267	18.161	18.3525	18.5435	15.9304	14.3469	18.5204	24.7889	16.8662	18.8016	9.40945	17.493	12.8148	18.9449	27.3983	11.6596	22.7027	25.7586	6.56075	23.1958	24.2519	14.6788	11.3503	10.8621
318.059	30.7557	14.8537	26.7931	13.7073	9.24074	12.2247	24.7358	18.5052	10.9697	10.7105	8.65441	15.1852	10.9412	11.6875	15.9737	22.3636	9.78788	11.2153	14.9068	14.2328	13.5548	17.4495	9.20455		16.1529	14.9397	19.6587	18.3984	18.9808	16.2991	19.2174	17.9541	25.0952	16.6594	19.5	9.95313	18.6732	13.1338	16.7063	26.3684	11.4902	24.1869	29.1206	6.94737	15.9643	27.0552	13.203	12.0189	10.7
326.059	32.4109	14.9036	28	13.5542	8.3983	12.6341	20.9709	17.2688	11.0236	9.52381	8.44697	15.7227	12.1163	10.9885	15.6364	22.1518	9.94805	10.6944	15.5172	13.839	14.4324	16	10.6923		15.7624	13.7241	18.3333	23.7097	21.4891	16.8718	21.8415	17.2277	26.764	16.8	18.2444	10.8815	16.5833	11.8194	16.0157	26.3468	10.4118	24.6373	28.1944	7.54783	14.1206	25.4894	13.3664	12.0066	10.7203
334.059	30.3516	14.6557	20.7692	13.3095	8.90909	13.0119	26.6951	18.8265	10.472	10.2683	8.28226	13.7727	12.2083	12.1386	16	22.2261	9.81944	10.4752	13.7339	13.0163	15.4027	16.433	8.44444		14.8879	15.09	18.552	27.0297	22.6588	16.888	23.1882	17.8842	25.1818	15.3478	18.8222	10.0972	17.7724	11.8471	16.2017	25.8017	10.6106	24.7423	27.9296	6.76522	13.2963	25.6691	13.0079	11.7949	10.4138
342.059	29.9015	15.8052	18.7727	13.2442	8.61607	10.7857	24.2551	20.4176	11.0484	10.6604	9.33607	15.5357	12.5278	11.5	16.4844	21.9107	9.10577	11.1	14.2564	12.8692	14.223	14.9677	7.79487		14.1009	14.5773	18.0769	23.3763	22.7767	16.648	22.1358	18.8818	26.0619	16.0219	18.7113	9.85401	18.3333	11.525	17.92	25.4065	11	24.2358	27.619	6.85366	12.8534	24.029	11.6791	11.1986	11.3361
350.058	33.0076	13.2055	21.1089	11.8605	8.77451	14.2857	25.1549	18.9082	11.2538	9.79105	8.968	12.7121	12.52	11.9208	15.8308	22.9196	10.5541	10.5474	15.0536	13.5207	15.1622	15.7091	7.68182		13.8762	14.0543	17.2231	21.6769	22.2475	18.3211	21.5195	18.3119	25.2797	16.2993	18.8478	9.93431	17.1	10.6284	17.1261	25.1563	9.35514	23.717	26.9667	6.63366	12.4111	26.24	11.2308	12.3537	10.3826
358.058	30.2137	15.7941	16.7248	13.1957	9.33333	13.3182	22.3511	19.5361	9.57895	9.80328	9.17778	15.3182	14.2813	11.8644	15.4038	23.5517	8.97333	11.1812	15.3448	14.4261	14.7947	18.4123	8		13.4747	12.0761	18.5481	27.8986	25.046	17.3214	21.7727	15.6356	26.3884	16.6667	17.875	9.42029	17.7092	10.3375	16.4444	25.8547	11.7978	22.4286	27.6986	6.94444	12.7234	25.6449	11.7093	11.2297	10.5315
366.058	28.7846	15.6889	16.3578	15.1122	9.05172	12.2	22.4742	19.604	9.64886	9.67213	8.7907	16.0833	15.7381	11.9717	16.7922	23.8504	8.33333	11.1027	16.0261	14.3707	14.2886	19.0481	7.4		14.2658	28.9398	17.8889	27.8105	24.5955	18.7869	21.81	16.2397	25.7917	15.9231	16.0226	9.04615	17.6853	10.2595	17.7692	25.9237	11.15	22.5962	27.8733	7.67347	12.5833	25.5352	11.5873	11.4621	9.78378
374.058	30.9055	23.4828	12.9091	14.8667	9.2193	11.9863	22.2547	20.3163	10.1488	10.2667	8.74286	16.5325	16.0303	11.4486	15.7273	24.4161	7.92424	10.4392	15.5357	14.7117	16.0066	19.8692	6.8		14.6957	27.3421	16.9412	23.8222	23.3061	17.2458	19.8854	18.5612	24.825	21.5714	18.4965	9.87692	16.2025	11.1757	17.9545	25.9483	10.3855	20.8868	37.5339	6.25843	15.8743	25.2908	11.6917	11.8015	9.67924
382.625	31.4463	19.3061	13.1071	13.8854	8.98095	10.9857	27.8108	20.9505	10.5285	9.875	9.43243	15.5976	12.6552	11.8455	14.9286	23.9496	8.55172	10.5074	15.5517	14.5294	15.129	20.0725	9.15385		14.6892	23.8488	15.2698	21.9753	26.7582	18.1148	21.4458	16.3529	25.0089	22.6415	17.4286	9.07692	15.5823	12.1126	18.8019	26.2917	11.3608	23.1635	34.1127	6.05814	15.6269	26.6357	11.9375	11.2752	9.92727
390.62	32.4128	21.3412	13.686	14.0313	9.21649	13.3382	23.0642	19.1415	10.8492	11.6731	9.87407	15.4943	12.0208	12.1308	17.1842	27.5	9.03896	10.7246	15.6636	15.0374	15.7161	21.5748	8.71875		13.3111	20.3924	19.5574	21.439	29.6354	18.1102	23.7692	17.3426	25.9455	22.3738	17.9209	10.9924	18.8207	10.9085	19.617	25.2818	11.1573	22.451	34.3857	6.75	17.4597	26.7254	12.6929	11.3289	9.76577
398.624	33.3835	19.9747	14.5513	13.6122	9.9875	10.3636	21.5922	18.2162	9.44715	9.84091	9.86755	16.4457	12.2462	10.6262	17.05	27.5214	9.98438	10.4737	15.5405	14.4118	16.4552	18.5915	6.92857		13.7426	21.7051	18.6667	22.5455	30.0326	18.3644	21.9583	16.287	23.6019	21.419	16.2353	10.8333	16.5091	10.7778	17.8224	23.807	11.3277	20.7431	28.3958	6.87097	17.3203	25.8182	12.6	11.3493	10.7411
406.624	32.7785	20.4286	15.0725	12.7701	9.5625	11.3284	20.9565	19.6354	9.92437	12.3477	9.08276	14.3933	11.6538	11.3036	16.35	26.0219	10.3077	10.2353	16.213	13.5917	16.1986	20.5802	8.33333		14.9091	21.2234	18.2114	21.2029	30.4476	17.5043	21.5581	17.313	22.0826	20.375	17.1377	10.6466	18.1014	11.2152	19.0943	26.1963	10.6607	22.6321	26.8175	7.82292	15.7943	25.539	13.0164	11.1139	10.5185
414.623	33.0894	18.4783	14.0972	14.6627	10.1375	11.1449	21.3504	21.4506	9.68595	11.0667	9.48462	14.4945	14.7143	10.3524	15.9846	28.3231	10.4651	10.0286	17.1019	13.1008	15.9139	19.8682	8.58974		14.3256	19.0213	18.5154	21.7639	28.957	16.25	21.5213	17.0862	21.7193	21.935	17.625	11.1393	17.6316	11.3077	20.9741	24.2593	11.6612	22.7364	27.8714	6.84848	15.4408	26.0909	12.7077	11.5157	10.6404
422.623	34.418	18.1333	15.2462	13.7273	9.52083	11.125	9.72222	18.0741	9.15447	10.0588	8.86567	15.0111	12.2121	9.59633	15.5938	30.7581	9.83594	9.81507	14.8545	12.646	15.3355	20.0288	8.34286		13.2947	19.5882	20.1463	22.3944	31.5056	16.9091	21.8222	16.1981	22.3333	21.0133	19.1324	10.8615	18.8582	10.1548	19.3833	24.6396	12.6083	22.4685	28.0435	7.06452	13.7073	26.2697	14.3058	11.2671	11.8062
430.623	32.8897	16.8222	13.7386	12.1461	9.10112	11.9153	10.5122	18.2475	9.80833	12.44	9.69106	14.7742	11.4459	10.1296	16.1111	32.3333	10.3984	10.1898	14.0541	15.1983	16.1489	18.7355	8.34375		14.7216	20.6709	18.8456	20.2162	29.1443	17.1759	23.9796	17.0252	21.8252	22.3095	19.1159	11.2836	18.0612	10.9048	20	27.1604	12.0263	21.7706	31.6277	7.02326	16.8218	26.021	12.6102	12.0909	10.3968
438.623	33.4925	17.1912	13.0235	14.5795	10.0159	12.3415	10.5	19.1275	10.0968	11.459	10.0709	15.3708	10.7368	10.9831	16.4247	34.0397	9.82879	9.91241	14.4737	13.7672	16.0616	19.145	8.15385		12.4694	17.3896	18.2609	19.1852	28.0612	17.1071	22.4951	17.7542	21.0101	21.6064	17.6835	10.7481	18	10.5833	20.1795	24.9455	11.9256	21.9238	36.0224	7.21429	17.9	28.7153	13.0177	11.1711	10.3333
446.623	33.4656	14.5152	15.2674	13.9545	11.4868	11.8868	10.4324	21.26	10.252	11.1803	12.0708	15.8072	12.5675	10.6512	16.7143	36.1053	9.725	10.4357	14.7091	14.9219	17.4091	22.6071	7.37647		12.4468	19.4416	19.9291	20.092	29.8113	18.8532	22.93	18.7203	21.9623	22.0968	19.391	12.2977	17.1215	11.2403	24.2981	26.045	11.7568	25.9802	36.3333	7.71053	19.4234	30.1343	12.8062	11.2393	10.9065
454.622	35.8649	18.8256	14.5059	14.6974	9	12.9667	12.2683	23.663	10.616	11.3167	12.6036	15.3373	11.4306	10.4024	16.1026	42.363	9.64384	10.8117	15.6441	13.432	17.9868	21.7769	9.03846		14.2475	20.2118	20.9153	19.1412	33.9109	18.9528	22.5446	19.5122	21.4579	19.967	19	11.1295	16.42	11.8931	22.6697	27.3545	12.5439	27.26	36.8045	8.07826	17.3019	29.6154	13.5672	11.9	10.6903
462.622	34.6887	11.7757	13.7763	15.0345	9.61261	13.8793	11.7234	21.9425	10.5197	11.2642	11.9239	14.9419	12.5136	11.1863	16.4384	41.1462	9.68493	9.98639	15.7881	12.9922	17.6842	20.2727	8.5		14.9619	37.5106	20.9127	18.561	30.8962	17.3364	21.3077	18.7612	21.4717	21.8354	18.041	13.0603	16.9222	10.7452	23.4286	26.5126	11.7699	26.2277	34.8561	8.79167	14.9307	28.0286	12.7692	12.1975	9.80509
470.622	34.7021	11.744	13.7333	15.4898	9.20513	11.6389	13.5155	19.2209	10.032	11.325	10.9592	13.5676	12.3043	11.0982	15.8889	41.8067	9.02564	10.2452	15.839	11.9603	16.5909	18.2929	8.5		13.8544	49.2419	19.2336	21.2771	31.6952	17.3426	21.1474	17.928	20.7115	21.4211	18.0078	12.5333	15.1579	11.9605	22.5534	24.0336	12.6	24.4151	29.589	7.65217	15.2083	28.3404	11.6058	11.5963	9.23729
478.621	34.1259	12.7528	12.6484	15.32	8.30709	11.7714	12.2121	15.1739	9.03937	11.3514	12.297	13.6486	27.6963	10.6991	16.3846	42.7545	8.38202	9.87755	16.3504	12.2619	16.5321	20.6842	7.58974		15.6075	40.7292	19.7008	20.8	28.1	18.8462	21.1848	17.9048	18.934	19.7423	17.619	11.8118	16.52	11.2741	21.0392	23.7009	11.6423	23.3628	28.9722	8.17021	12.8321	26.0208	12.4889	12.0068	9.52459
486.621	34.8905	12.197	11.961	13.3803	8.07813	10.8684	12.9603	17.234	11.1008	10.3651	11.4356	13.8837	19.056	10.2477	14.9518	38.4355	8.92	10.7123	14.713	11.52	16.5195	19.7692	7.5618		15.4112	46.0923	17.4453	20.1125	28.367	18.0962	20.7347	18.0703	19.2727	18.8511	16.9055	13.2268	15.0299	11.1538	21.3495	24.0517	11.8974	20.981	27.449	8.0241	12.8154	25.6069	11.3676	11.4671	9.84127
494.621	34.3333	11.5179	11.2297	14.1429	8.85603	11.2973	13.3711	18.6552	13.1553	10.2333	11.4545	13.7703	21.3431	10.1651	14.9	39.0168	9.53846	9.65278	14.8636	11.339	16.5064	20.7872	8.09091		15.0541	48	18.1849	21.8684	27.0336	17.1735	19.6961	15.5037	17.8598	16.8019	19.9919	11.6095	19.6341	10.8312	21.2745	24.4872	11.5965	20.9905	26.3401	7.90722	13.7787	27.2857	11.6818	12.1169	10.3448
502.621	31.875	10.9515	12.0811	14.1594	17.4253	11.3056	12.9222	17.78	13.6321	11.9655	11.5909	13.5833	9.4	10.0938	14.5062	37.6102	8.99115	9.56552	13.8041	11.5763	16.3533	19.2391	8.26087		14.1182	41.9167	19.5514	19.2593	25.5149	16.9902	19.4381	17.6794	18.9009	17.1263	23.5	11.4545	17.6588	11.0548	21.1667	22.4038	11.0263	22.4952	23.4345	6.37778	12.0909	28.4726	14.5802	10.8013	9.7561
510.621	31.8333	12.1212	10.5479	17.3969	14.9167	10.1351	12.9382	18.1648	12.7304	12.6786	11.8718	15.6883	10.5758	11.0721	13.625	35.7217	9.84884	9.74834	14.1531	11.2202	15.2715	21.5625	8.53		13.6068	12.7172	18.8852	19.7945	25.4158	18.3535	21.434	17.0821	18.6182	15.6392	23.9643	12.8841	17.9111	12.5942	19.8058	23.1416	11.2596	21.5175	25.0476	6.85981	11.7581	27.7945	14.3953	10.9806	9.36697
518.62	27.874	11.5897	14.6071	17.0962	16.8632	9.83673	11.2879	17.977	11.3922	11.9922	10.156	14.4364	11.9609	10.1354	15.8352	16.7971	9.54118	9.51634	14.3048	11.3246	16.28	18.5826	7.81633		13.1171	12.6471	18.1111	19.2683	23.85	17.5743	18.9063	16.6429	18.0918	16.6957	21.0957	13.7356	18.275	13.0824	19.9189	24.6583	10.9464	22.819	24.8759	7.94595	10.569	27.0219	12.5469	10.8806	9.36
526.62	30.7226	11.9891	12.5455	18.0417	13.956	11.1724	12.1401	16.767	12	12.1047	11.6122	15.2027	12.1512	11.9327	15.3855	17.9524	9.59036	9.49324	13.9643	11.2059	16.25	19.1404	7.70103		12.2727	11.9722	17.899	19.5287	23.4082	19.8313	18.9878	22.0273	19.699	17.0874	22.2151	12.8523	13.4228	12.3372	20.3592	24.1923	11.5593	22.3604	23.7034	7.63095	11.6346	25.1449	13.4298	10.7917	9.325
534.62	30.6176	12.4754	12.6583	16.0779	12.4757	10.8205	11.4186	16.4904	12.5862	11.2101	11.3729	13.1061	11.1538	12.5294	15.8529	19.4935	8.65049	9.52083	13.3028	10.3211	14.4737	16.6324	8.84615		13.9029	11.7069	17.8136	18.9155	22.8333	17.7404	18.9886	16.3182	22.0385	17.8021	19	11.7959	12.6281	10.9125	20.7551	23.0367	10.9204	21.8727	23.0483	8.09184	11.8073	23.3472	12.4252	11.1915	10.3898
542.62	32.7736	13.725	13	17.1923	12.6705	12.98	12.2333	17.7619	12.7333	10.6719	11.7778	12.8491	9.73913	13.2619	16.7745	18.5366	8.5283	9.93571	14.1262	9.95413	14.522	17.3191	8.43363		13.0471	12.1028	17.6047	19.2917	23.6392	16.0204	17.6869	19.3554	19.4731	15.6154	20.8974	12.0408	11.5765	8.92405	18.9115	23.3148	11.3738	22.2478	27.7877	7.24762	13.6333	25.0743	12.252	10.6	9.56897
550.62	32.7541	11.3966	11.4615	16.8902	13.1818	15.7833	10.8551	18.789	12.1091	10.8701	10.7928	14.8026	12.2826	14.6588	18.3883	20.0263	8.72619	9.38889	13.934	10.0935	14.121	16.406	7.94521		13.8409	10.88	16.8492	19.0909	22.72	18.1963	18.2816	16.4122	20.1818	14.9231	20.0769	11.3958	15.4211	10.2717	17.8034	22.9217	12.0183	21.3083	27.4043	7.44792	13.8095	23.8239	12.275	10.6738	9.24348
558.619	33.4188	11.8352	11.4661	16.439	13.5758	14.875	10.5714	17.5221	8.6087	10.1452	11.2553	14.8472	10.551	15.7692	18.2	17.0652	8.54255	9.99286	12.3445	10.1068	13.0323	17.1985	7.91579		13.7216	10.7449	18.1727	19.9512	19.8557	17.693	17.8824	15.7481	19.4286	15.5385	20.8659	9.78571	15.1304	9.61458	17.6636	23.4884	12.4602	22.3761	22.702	6.75556	15.9008	24.8794	11.9	10.8095	9.85345
566.619	28.6241	12.0541	12.0082	18.0814	12.7079	13.7846	9.71429	17.4455	8.59322	8.78431	12.8289	13.5652	10.5938	15.0116	18.6636	15.6	8.58242	9.57534	12.6812	10.0696	13.538	16.7574	6.96629		13.6702	10.0684	17.7923	19.7067	19.8283	16.625	17.3048	13.5926	20.55	20.7963	18.7381	9.30851	15.2093	9.69318	19.6549	21.6034	12.1455	20.76	21.1184	7.0625	16.4231	26.2715	10.9353	11.3826	9.55085
574.619	26.963	10.5357	12.6452	18.3625	12.5354	12.1429	10.2069	16.4528	8.68657	10.4492	14.7927	14.3333	10.4615	14.2892	17.1389	15.9783	8.06897	10.8881	11.6015	11.0182	14.0769	17.2171	7.03448		13.2708	9.97368	16.7734	17.4459	18.6852	18.1481	16.3478	13.7634	20.5941	17.05	18.4023	9.08889	14	10.0115	18.6148	21.3784	11.6471	24.3571	20.9252	7.30769	14.6694	26.3333	10.7113	9.6831	8.60684
582.618	31.0543	10.4144	12.3689	19.4506	12.7957	11.5349	9.92647	17.2456	7.20513	10.3922	12.6197	15.726	8.95385	13.7037	18.0847	18.8378	8.9403	10.0805	11.2519	11.1951	14.9383	16.5882	9.69863		13.2427	11.1698	17.2336	18.3906	19.7475	15.8036	15.4071	14.1818	19.9907	15.7474	19.9036	9.3871	15.8649	9.13793	17.6723	23.3902	10.4444	20.3217	22.3172	6.46835	13.3689	27.9459	10.6712	11.3421	8.69919
590.618	29.3386	9.78947	12.0534	20.1127	12.5577	12.6923	8.61667	17.8491	7.95238	9.38889	14.8939	16	10.82	12.831	19.4919	14.8594	7.94595	10.8904	11.2148	10.7797	13.0127	14.2374	9.5102		12.625	11.18	15.2589	16.2763	18.1071	18.1864	16.6637	17.5	7.11765	16.1685	19.1983	9.74419	14.36	9.2551	17.8235	25.028	12.2566	18.1892	23.7671	6.9	12.6083	32.2533	11.7852	10.9078	9.15385
598.618	10.6957	11	11.8699	17.9767	12.4804	13.36	9.02667	19.25	7.53623	10.9123	16.0435	12.8772	11.6667	13.1429	19.5082	16.5244	8.01587	10.1921	12.5039	10.3417	13.7013	13.9852	8.44954		13.1616	10.6837	15.5372	17.2045	18.2292	17.7436	16.4717	14.2348	7.18333	16.2268	17.1587	9.35227	13.75	10.0211	17.767	24.0566	11.4538	18.3617	23.5287	6.02083	12.075	35.4724	10.5036	10.4044	9.5748
606.618	10.2241	10.3651	11.4118	11.9714	13.8835	14.48	8.93421	18.7288	7.09302	11.2037	33.9111	13.6267	13.035	13.7857	18.275	16.8485	8.56061	9.78322	12.3644	10.2101	13.3732	14.8485	10.6023		12.03	9.46789	16.2063	19.1628	18.1982	14.5702	16.1327	14.8971	7.4	17.4898	17.6917	9.95556	14.8841	9.12871	18.6466	23.6182	12.2213	19.6735	21.9935	6.79612	12.224	31.6168	10.3802	9.81757	8.63793
614.617	9.7037	10.3438	11.958	12.4648	12.7203	20.1053	8.44444	17.5917	7.58621	9.04762	10.17	13.3067	13.1974	12.6795	15.2411	17.5301	8.42553	9.77778	13.9464	10.1429	12.9533	17.6538	11.4615		13.068	9.50485	14.4655	17.7209	20.271	15.9914	16.3913	13.1704	7.0283	16.6947	17.5	9.7375	13.2586	10	17.7549	21.2742	12.2	19.9455	21.5	6.82692	12.0315	26.0933	11.1203	10.0822	8.94215
622.617	9.73563	10.0167	13.0175	11.0385	12.3596	20.7031	7.85938	16.1026	7.43284	9.87838	9.09278	13.1923	9.28571	11.6023	16.4444	16	8.42373	9.54422	13.3021	9.78632	13.5724	15.695	9.56471		13.8182	9.95455	15.4848	18.5479	17.8018	14.8509	15.2897	12.5072	7.26606	16.4752	16.4017	9.11905	13.7164	9.17647	16.4579	22.7583	12.7217	19.7054	22.1156	7.43434	11.8293	31.25	12.9921	12.1765	8.26829
630.617	8.24324	9.09565	13.7345	13.1818	11.6261	21.716	8.69512	18.2577	7.30769	9.30882	9.24176	12.8269	10.6818	9.30769	17.5455	16.9494	8.94737	9.70213	14.6364	9.57265	13.1538	16.7368	8.46739		14.3419	9.12264	14.2074	18.5781	17.1739	15.7034	15.5229	14.4167	7.07576	15.15	18.6476	9.10127	15.125	9.09639	16.6579	21.1322	13.0841	19.8661	22.1736	6.2	11.0339	35.1287	10.383	10.9651	8.90244
638.617	9.76	9.04511	12.6636	12.4868	11.1485	16.8816	8.51807	19.1068	7.66667	10.2738	9.93333	13.78	8.61905	13.6923	17.9348	15.5195	8.10744	9.66434	14.4124	11.4821	14.1871	15.2053	8.69841		13.9153	10.486	14.2556	17.6706	17.9455	15.8417	13.4404	14.3769	7.16923	16.4535	18.0392	7.97826	13.0952	9.26761	16.3304	22.7966	11.1772	18.1897	21.5137	7.07071	10.7759	32.9175	11.3617	11.381	7.75833
646.616	9.20408	9.4539	13.0727	11.5862	10.8462	16.9315	8.82278	19.2727	10.7198	10.4615	8.36111	13.4857	8.25714	13.8841	16.1188	14.9775	8.96364	9.93617	12.7434	11.6804	13.9359	15.4275	9.44444		15.0769	10.3056	14.4602	16.8182	19.9245	13.1593	14.4958	12.7714	7.60993	14.4138	15.7736	8.5914	12.5897	8.77108	16.8435	23.2869	10.6706	19.2547	22.3133	7.04211	11.6833	29.9135	15.375	11.8023	8.40158
654.616	9.55056	8.48718	12.8898	11.6282	11.0366	14.2667	7.72549	16.4091	9.35616	11.321	9.26804	13.8588	10.5652	16.3393	18.0698	15.0854	8.79646	9.29371	11.5135	10.8261	13.6867	14.7462	10.9872		13.1416	11.1923	13.2768	17.0571	18.4576	12.7712	15.3739	14.3053	7.99065	15.0612	14.4906	8.64103	12.8939	8.56522	17.2273	22.6807	10.1262	17.7767	21.7785	7.23333	11.4167	26.5714	13.3043	12.0947	7.8629
662.616	10.2651	9.00961	12.9836	11.5699	10.5072	15.8125	8.66667	16.5474	8.34783	10.125	8.70707	13.5618	10.5	15.3448	16.6064	15.4545	8.52137	9.68085	11.839	10.6638	13.6471	15.6585	10.6914		14.6228	11.5755	13.6583	16.2474	17.4815	15	14.812	14.4264	8.86842	15.2427	14.6176	8.20513	15.9524	9.05319	17.2105	22.7719	10.6771	17.5586	21.0132	7.0375	10.3689	27	10.7945	11.6429	7.64706
670.616	10.2	9.33621	13.1157	10.0778	10.9241	15.9474	8.73864	17.1273	8.20588	10.6812	8.11321	11.8675	11.2813	12.5932	16.9794	16.1216	8.17699	9.2053	11.8182	10.959	13.2037	14.3937	10.6364		14.4821	11.7544	12.9138	15.625	19.0083	13.9744	14.839	14.4412	8.06838	15.2358	13.8854	9.05682	13.507	8.82292	16.0932	21.2051	11.3125	18.8019	21.7105	6.46914	10.9248	24.5701	10.6838	10.8961	8.72727
678.616	10	8.70408	13.719	10.622	10.4615	14.2209	8.90385	17.5143	7.19608	8.15625	8.26923	11.5904	11.2093	15.7288	17.0722	15.1829	7.5431	10.5479	11.4961	9.74419	13.3765	14.1522	9.31343		14.8839	11.3417	14.386	18.172	20.0086	12.9027	14.3103	13.2222	8.07826	13.8981	14.5664	8.42424	13.6022	7.87	16.1356	20.0085	12.0943	17.5273	20.9383	7.37647	9.87402	25.8065	8.8189	10.6644	8.12821
686.615	9.79798	9.11268	12.0078	10.2222	9.72727	16.4194	8.65979	20.1692	7.68966	7.77132	8.67021	13.1	12.2813	13.3065	16.0625	14.4286	7.45238	9.28472	11.6457	10.2703	12.6667	15.5118	9.22892		14.1111	10.2109	15.1176	19.2816	17.984	12.1495	14.4955	14.6316	8.28571	13.5288	14.3415	7.62887	12.6304	7.49495	15.5862	21.3043	10.7882	16.8938	23.3117	7.68132	10.9569	24.89	8.6187	10.0503	7.56391
694.615	10	7.88095	13.2315	10.236	9.39063	15.7053	8.08421	27.4815	6.52273	7.37891	8.42553	13.191	11.5714	13.6724	17.3269	15.5882	7.59677	10.3448	12.2121	9.16154	14.5152	16.1327	9.07792		14.1009	10.5492	12.9099	17.6598	18.7863	13.9495	15.2119	12.2083	7.75	14.6415	15.1176	9.03191	12.0141	7.69892	15.8512	21.9369	10.6667	16.2522	24.6269	7.08911	10.405	22.2188	12.6412	10.6871	8.08594
702.615	9.53247	8.94048	14.2469	10.4458	8.75758	12.8566	8.625	24.7027	6.4	7.14397	9.10526	13.9195	10.4118	12.9661	17.86	15.7125	7.70769	10.4483	12.6953	9.16923	15.8293	14.4845	9.5642		13.3271	10.0085	13.605	15.7162	18.0087	12.8675	14.6638	13.6286	8.07071	13.1758	15.8621	8.10309	12.6429	7.55208	17.1066	20.5847	10.7157	16.4712	25.4252	7.09091	10.1692	22.5638	13.3043	10.057	8.2093
710.615	10.4848	9.65504	12.1803	9.04762	8.95313	12.3333	8.36842	25.6786	7.16	7.36328	8.30208	14.8	13.6104	12.1311	15.3271	15.5821	7.85827	9.78767	11.2764	9.09917	14.6768	14.839	9.3083		13.2881	10.7547	11.9853	14.9747	18.6667	12.2273	14.8655	15.0488	8.56863	12.9208	14.4673	8.16981	12	7.04819	15.0085	21.2174	11.0114	17.1696	26.315	7.02041	9.656	23.022	12.7789	11.1195	8.5
718.614	10.0735	48.6923	13.1488	10.6533	8.61539	13.0952	8.72727	22.146	7.35088	7.16342	8.82857	14.5652	14.2154	12.0923	14.6847	14.4928	8.25	11.1449	11.8678	9.45833	14.3602	14.2268	10		13.76	12.7565	11.8151	14.7195	18.0417	12.3962	14.1897	14.2955	7.53333	14.1	13.9732	7.35294	12.0652	7.69412	14.6746	19.8852	8.92222	16.6091	25.1407	7.43103	10.192	22.172	13.25	11.784	8.19084
726.614	9.92958	8.30769	12.3305	10.9375	8	11.3175	8.59551	19.8102	7.88462	7.25397	8.8	12.9767	15.0152	13.6061	16.5619	15.4675	7.23664	10.6923	11.0308	9.4127	13.7239	13.5	8.52577		13.5417	13.2066	12.0086	15.2526	19.6786	12.97	14.3697	13.4167	7.54	12.495	13.8803	7.85227	11.3261	7.50515	15.6746	20.2419	10.5842	15.0083	24.2707	7.06731	9.37008	20.9792	12.2477	11.3913	8.25954
734.614	9.55224	9.30986	12.6721	7.29825	9.96907	11.6443	8.93548	20.8092	14.76	7.01984	7.81739	13.1408	14.7397	14.1639	16.1593	14.6515	7.92126	11.2183	10.75	9.30827	11.9451	12.688	8.76285		13.9767	12.6733	11.681	15.5319	19.6532	11.8864	13.8115	13.95	8.54737	12.1058	13.8031	7.5625	11.5797	7.79487	15.175	19.1282	10.3467	17.7833	25.0142	7.52336	9.63115	20.1031	12.7241	11.1183	7.67188
742.614	9.79452	9.63043	12.7119	8.75	8.8913	11.8814	8.26829	23.8385	17.1034	7.06641	8.83621	12.7442	13.3538	13.9841	15.6372	14.7619	7.25191	11.97	11.8017	10	12.5833	13.3333	9.61194		11.0185	12.2041	12.6311	15.6477	18.5203	11.7473	13.8718	12.863	8.57798	12.3053	14.6	8.78462	12.8919	7.56522	15.8491	18.952	11.1982	18.4167	22.7343	7.66337	9.09756	19.9691	13	11.2412	8.0315
750.614	9.91463	9.96774	12.5041	7.91667	9.24742	12.0664	8.02899	31.4531	19.5484	7.25391	8.95614	12.5556	13.5246	13.082	17.0288	15.7805	7.24615	10.9457	11.4444	10.6439	11	13.3017	8.6875		15.7349	11.5	13.1301	15.8571	18.0517	12.4364	15.3333	14.7284	8.42169	12.9811	14.5868	7.56818	11.0811	7.6747	16.902	17.735	10.2736	17.3983	21.8025	7.47273	10.3496	20.0577	15.875	10.7468	8.4878
758.613	9.11111	10.066	11.464	7.0625	45.8333	11.082	9.08163	27.7385	21.7049	6.57143	7.72414	11.4429	14.7681	12.5862	15.7963	14.5	7.36111	11.7586	11.4836	9.49612	11.6438	13.469	7.84848		16.22	12.6724	11.9531	14.5119	18.2124	12.5842	14.5593	13.8333	8.46739	12.8125	14.6609	7.66304	12.6854	8.11111	15.9118	17.0806	10.23	18.6442	20.6329	6.8373	11.08	19.9815	15.4	11.4684	7.99213
766.613	8.96667	9.86957	11.0804	6.5625	52.7632	11.8043	7.7	27.2261	21.6393	6.52083	8.51818	11.0441	13.3377	11.9344	16.6091	14.5122	6.95105	11.1518	11.9752	10.2923	11.0732	14.844	8.58065		15.25	11.5538	11.8268	14.8068	19.6667	13.5217	13.5714	14.7021	7.63855	11.7522	16.6047	7.94565	10.8421	7.95745	15.46	17.9669	11.177	15.8761	20.7403	7.04762	10.254	20.8598	14.5364	11.5507	7.65414
774.613	11.3385	10.4153	10.9495	7.72414	45.2759	11.7742	7.69231	27.4174	24.863	7.42969	7.74074	11.1515	13.9091	12.9821	16.3305	14.8493	7.33088	10.9333	11.7117	10.5603	12.0311	13.4	7.75		15.8257	11.7727	12.0859	13.3165	20.7113	13.1731	13.8629	21.53	8.06944	12.7835	27.8615	8.33333	11.3562	7.70408	16.9881	16.9068	11.3276	15.3419	19.5455	7.33333	9.74576	22.0541	16.6552	11.1558	7.26154
782.612	8.57143	10.0606	11.8929	9.76923	9.41237	13.1795	7.63636	27.2288	24.1216	23.6066	7.83168	12.7188	13.7794	11.5577	15.7167	14.6269	7.35714	11.0098	11.906	10.4649	10.8267	13.4368	7.66197		17.2523	11.08	13.4052	14.4051	20.6754	12.7788	12.9919	21.0189	7.91892	11.5431	23.7407	7.4557	11.2078	8.08046	16.0619	18.1552	11.1835	14.2621	20.3248	7.2093	9.67544	19.9911	14.0472	11.1758	7.37594
790.612	8.67416	10.252	12.2286	7.4878	9.51613	10.875	7.99611	25.9915	24.33	18.8222	8.62963	13.8689	12.6333	11.7963	16.8678	15.6897	6.87023	10.9762	11.4215	9.77612	11.5287	12.1583	7.04762		17.1538	10.4776	12.5276	11.7966	18.0091	12.4286	13.4492	21.0288	6.86207	12.6087	21.0652	8.05155	12.7938	7.23333	16.625	17.5736	10.9573	15.5	20.539	6.43038	9.3037	21.1122	13.7444	10.0407	7.32117
798.612	9.76829	10.9854	11.9184	9.98047	10.274	10.766	7.07143	24.4762	24.4842	25.0714	7.90566	11.7368	11.2609	11.9623	15.9914	14.9038	6.51667	11.3521	10.0902	8.70588	12.1603	11.83	7.14		15.0893	10.1148	13.7813	13.0787	18.2264	12.354	13.1466	21.9783	8.53922	11.5111	15.0431	7.75248	12.4023	7.27273	12.8151	17.6591	12.0348	14.4417	21.0278	7.22642	9.93846	19.4206	18.2206	10.9805	7.15789
806.612	8.17241	10.2759	11.4565	8	9.3	10.5968	7.59459	20.9138	24.1099	25.629	8.13223	11.6087	11.5667	11.8039	19.2033	14.3659	6.56311	11.4321	10.2295	9.42029	12.019	11.6727	7.18889		14.6842	9.72727	14.1311	12.7323	17.5167	11.4808	13.3448	19.0094	7.07609	12.1138	14.4715	7.92453	13.6458	8.17822	12.6406	17.2049	12.9439	16.4057	24.5317	6.59483	8.88281	20.0606	16.9459	10.774	7.72441
814.612	9.14634	10.4583	12.7288	8.4625	10.1122	11.1429	7.35417	23.3165	24.5699	27.4032	8.30894	12.1429	12.8816	11.1731	16.9652	12.2083	6.33721	11.967	10.3125	7.90226	11.6835	12.7642	7.78462		14.9537	9.80488	14.9339	14.7405	18.0833	13.4159	12.3898	19.8763	7.30208	13.1949	13.4393	8.25	11.4659	8.51961	12.0238	15.8051	11.3012	19.1887	23.5077	7.17241	9.27692	19.6226	21.0313	9.94	7.38571
822.611	8.09231	9.28358	11.8974	8.25641	9.16483	11.4358	7.07692	25.2593	25.2826	25.0328	7.40601	12.375	13.4375	10.9038	17.8957	12.1389	6.74561	12.0833	10.2707	8.43651	12.1321	13.0354	7.54023		14.434	9.2069	14.5639	13.873	18.6885	14.6036	12.6604	18.7576	8.95181	12.2577	12.2735	8.32407	13.1978	8.39048	11.7769	17.0323	10.4598	14.4762	24.3719	5.97345	10.4492	17.6	19.6739	10.0274	7.82258
830.611	8.04819	8.80328	12.3725	8.44872	8.41177	14.2549	7.25455	23.6585	23.1702	25.069	7.71654	12.1176	12.6429	10.7872	17.6923	12.0323	6.84615	10.7374	10.124	8.33071	11.4	11.7453	7.97059		16.1771	11.2941	12.1214	12.5504	17.0325	13.7143	13.1217	16.4889	8.41558	12.4811	14.0796	8.97115	12.9706	9.03333	12.0388	16.4706	10.0761	14.3402	22.7627	7.18699	8.968	18.4595	19.5116	10.4697	7.37121
838.611	8.32051	9.14286	12.2	8.31034	9.63158	17.2584	8.5	20.9535	24.6129	19.0172	7.912	11.7377	12	11.0208	19.9365	15.3864	6.80488	9.64	10	7.56452	11.6074	12.0093	8.24731		16.0706	10.0879	12.3649	12.3462	16.976	11.3241	12.7652	18.3111	7.52128	12.4397	15.0738	8.8	14.5797	7.4486	11.088	15.7168	10.901	15.2857	23.8397	6.58559	8.53435	18.8774	15.1923	10.5893	7.03846
846.611	8.50704	8.69231	12.3846	8.86207	8.74747	15.3103	7.4697	21.2258	23.1628	24.4242	7.9918	12.1839	10.7647	11.5556	18.0458	18.6731	7	10.1939	9.60156	7.92029	12.6024	11.9907	8.22222		15.8738	9.24658	11.8904	13.5462	17.7213	11.08	12.8898	18.866	7.85567	14.7547	15.2555	9.72115	13.3647	7.83962	11.9194	16.2598	11	14.8953	23.4426	6.8374	9.91379	19.5607	17.7778	11.8286	8.35849
854.606	8.47761	9.39683	14.5	10.557	9.5443	14.7794	7.76563	20.5049	23.1059	29.8537	7.70248	11.8415	11.7374	11.6731	20.0534	17.1045	6.10112	10.5161	9.79845	8.34058	11.5583	11.4844	8.33333		14.6961	8.93902	11.9931	13.1	6.31373	11.7642	12.3661	17.2842	8.22826	13.0323	14.2857	9.82022	14.3243	8.58947	12.6333	16.155	12.2453	12.6832	22.3857	5.792	8.58015	17.2632	16.7813	10.275	7.98571
862.61	9.2619	8.6	13.2383	10.4308	9.91892	15.3462	7.77027	19	27.6667	30.1591	8.11382	12.4231	12.3111	12.4706	19.6875	14.0143	6.15663	10.8878	10.4046	9.76515	11.6923	9.70968	8.12245		16.0119	9.5	11.7551	14.2069	7.07547	12.4271	11.9391	11.3226	7.85106	12.7823	14.248	8.53	15.6	7.39535	12.547	17.2479	11.1714	13.7353	23.9304	6.20833	8.68293	18.0833	15.4773	11.3456	7.50758
870.61	7.96364	8.80392	13.1976	7.95745	8.92391	16.6129	7.07042	20	26.1398	32.0606	6.86325	13	11.2297	13.3818	17.9274	14.0811	6.64948	11.5686	9.93846	10.5619	11.5964	10.2381	8.45238		16.5217	8.76389	12.7826	15.4914	6.95455	11.6182	12.595	11.7273	7.51087	12.4298	14.6899	7.65979	19.1795	8.80583	12.3984	16.7368	10.3465	15.7294	22.8134	6.27119	9.45038	17.6818	16.9474	11.0897	7.67442
878.61	9.11111	9.53846	13.2969	8.525	7.47059	14.625	7.75	21.2771	26.8155	35.25	17.6145	11.5147	12.2899	14.0962	19.6231	13.2568	6.88034	9.9596	10.0385	10.1552	10.8706	9.53846	10.4737		14.378	9.65278	13.2857	14.2368	6.74038	12.2143	12.9055	11.381	8.16981	12.2797	14.6466	8.98131	14.2973	8.34615	13.5179	17.0156	12.3519	10.8421	20.5287	6.23529	9.90076	16.4052	13.3871	10.4465	7.79231
886.61	8.96053	9.86957	10.9	7.57609	8.47561	14.988	7.67568	21.9899	24.6273	31.3276	7.62069	12.4419	11.1023	12	17.2205	15.7869	7.20213	8.74747	9.2028	10.6237	10.9878	10.0583	8.52941		13.7778	8.38636	12.0214	14.719	16.687	11.913	12.8091	10.7917	8.82857	13.0175	13.9535	8	12.92	7.45545	12.9569	16.344	11.8351	13.0617	24	6.44915	9.23387	17.3	23.7143	10.6914	6.74815

## Sheet: Figure 2A 100_100
0	13.5149	8.92793	16.1887	20.1837	31.0538	26.9052	6.95283	14.7426	18.2353	16.3097	14.0515	14.4258	14.1478	14.9661	16.3136	26.4615	7.41905	8.6875	10.3657		18.6582	17.8417	8.87255	12.55	11.6438	19.3154	12.2129	13.5673	6.54867	5.94624	12.3505	14.5704	12.1812	15.2053	13.3582	25.1835	9.46721	8.01538	17.7405	30.6382	14.3471	13.5172	11.1429	5.4252	14.9076		11.305	11.8862	9.81169
7.99045	21.7323	14.3009	22.8649	25.3761	31.2066	24.8496	8.51485	13.2302	22.6846	26.1333	19.6441	21.2639	26.19	18.9914	20.0893	31.2581	8.55556	9.79167	10.2583		18.1414	34.5225	12.7925	19.1656	15.4779	24.4595	16.6867	23.7576	8.4	9.5814	24.5773	33.4733	15.0438	26.9118	17.8828	28.2255	23.0866	15.8661	24.8843	28.8879	17.792	21.5088	18.5889	10.184	17.8286		23.766	29.0621	12.7007
15.9902	29.41	43.5364	40.8503	37.181	36.145	32.5664	16.6429	32.3546	51.9655	62.6759	44.8559	43.2025	52.3333	40.472	37.2544	34.3269	12.3721	7.05797	15.2283		24.4909	43.0775	34.8211	41.4096	49.1168	45.7103	41.1586	64.7264	14.25	11.6667	72.1961	110.614	32.8288	57.4931	40.6818	51.1075	61.5814	41.0079	42.3923	68.8902	45.8095	69.2	42.2034	32.5603	30.8455		69.049	79.5523	18.3106
23.9898	52.8189	61.7027	61.8924	41.5093	50.2205	34.2373	27.4949	54.0884	85.021	77.38	68.4677	69.5542	81.729	62.7458	67.7477	42.6757	18.8878	21.5521	23		25.2143	59.0884	47.1919	69.3235	73.5515	78.4503	69.4094	98.6667	21.7071	23.9813	101.417	139.827	50.9155	90.6333	64.6165	60.5673	64.3016	49.4274	71.8976	110.273	73.8731	101.403	73.4144	40.2541	32.8707		102.464	101.591	25.2368
31.9896	64.1846	56.2871	70.994	61.7885	57.6829	40.8655	29.5	63.9859	119.993	83.7664	74.7154	85.3605	120.702	77.8103	66.88	54.9304	17.9898	18.3158	30.2556		28.6316	71.3008	55.466	86.2222	81.3357	93.7919	86.0581	115.29	19.6239	22.6176	65.7121	139.212	64.4532	95.7838	73.6241	67.6818	64.3443	50.5194	87.0602	152.152	93.4	114.248	80.2185	42.5748	46.1484		110.248	109.709	24.697
39.9894	56.45	44	78.6312	57.3009	62.232	45.9833	32.6061	74.2534	144.684	48.7807	79.8897	88.5698	112.457	81.2632	76.8411	53.7939	16.7126	22.2155	33.6667		35.5565	76.1029	55.8165	85.2749	81.4101	108.753	94.6987	107.635	17.7835	21.4359	67.8851	142.936	64.529	96.6689	78.2857	77.9697	59.2393	47.1053	95.187	156.121	96.6031	121.406	67.9747	38.4538	39.5207		106.583	103.292	24.4968
47.9892	53.4068	48.9881	80.1882	66.3565	76.6815	52.1167	29.4932	71.8708	146.934	70.3333	77.8934	90.319	134	80.4035	75.0841	53.0161	16.5833	21.8868	35.8571		41.3871	95.8732	53.4569	92.9938	79.8496	119.912	95.026	109.19	16.5446	23.4464	96.9406	96.5888	64.2482	93.6096	79.1233	78.3884	59.0328	42.202	107.171	121.721	103.176	115.718	97.6567	41.2331	47.4961		104.971	100.574	25.3252
55.989	53.7295	34.8846	86.8315	67.4463	86.6357	60.4417	35.0207	73.1879	161.278	97.3393	75.9587	91.0471	138.325	79.2087	75.6634	69.7317	15.7159	20.8384	43.234		49.4706	92.234	52.1949	94.5793	79.5259	116.861	95.3145	109.426	17.7041	20.8198	122.122	111.128	64.5857	92.4122	82.25	78.6078	56.0738	41.7111	116.156	123.693	99.1908	114.97	79.3333	38.5984	47.4833		102.369	101.349	24.0848
66.0059	62.3826	48.4651	99.2051	74.1593	111.871	76.6218	39.3986	89.0385	178.397	133.168	91.584	100.357	160.483	65.9208	80.3036	39.625	18.7416	21.0481	50.6923		59.8803	105.42	63.6019	107.287	80.4113	138.507	105.812	122.505	19.4783	22.5455	110.378	140.246	74.8088	101.81	92.0073	97.9065	65.3513	53.2136	132.223	146.569	116.262	114.205	127.726	42.4141	62.8926		107.212	89.3025	26.9051
74.0057	37.7232	41.9012	62.8244	43.6139	94.4679	73.4322	26.7692	34.9191	142.932	34.8939	43.6344	62.8767	94.784	28.6265	54.4043	17.8586	12.7831	5.16129	26.3214		67.2083	55.7627	40.1204	93.3765	68.6172	139.543	98.0519	111.276	16.6364	12.0521	57.4776	94.3217	72.2273	88.4892	83.7747	74.875	56.8942	53.2266	45.7326	31.8356	88.2736	113.726	118.215	41.7559	12.443		103.272	92.904	23.4113
82.0055	40.4038	48.1957	63.2697	39.8627	51.6897	77.569	27.2188	50.4848	145.008	45.5333	59.0196	52.9851	67.9231	21.1	53.6875	16.6357	12.7209	6.01266	13.8367		71.9304	38.1039	44.7021	80.6644	50.6333	125.137	94.4113	109.202	16.375	11.6556	91.6923	109.777	79.6692	89.5481	84.1208	76.8265	53.5865	49.2835	81.5444	33.6129	95.8545	107.61	119.889	38.157	23.7195		99.1855	89.896	23.8667
90.0053	46.7679	55.402	68.0069	58.6019	68.7822	86.4425	41.3095	41.9612	170.934	74.3182	65.1858	72.3431	114.843	14.8481	67.4388	16.2158	13.641	13.625	23.7281		77.2137	35.237	59.988	93.3467	70.368	142.833	93.8231	109.533	16.4239	20.4	116.924	88.9643	69.8815	91.0699	80.2908	73.2935	51.4242	50.2941	108.843	48.6364	101.243	112.11	120.438	38.2049	32.163		98.3985	86.0366	26.5946
98.0052	48.5086	51.2473	74.8917	55.1682	73.068	88.2931	19.3621	40.2533	158.653	65.8101	84.431	70.374	96.9828	15.5072	73.6633	21.4167	17.5882	19.3542	29.6069		72.7627	58.6381	46.9474	86.223	68.8722	145.42	94.1921	111.085	18	23.3725	112.101	112.203	62.4599	90.2153	78.2766	68.9032	56.2435	48.5704	113.018	173.178	99.6864	116.325	111.315	40.5748	39.0189		98.2071	81.1152	26.7391
106.005	43.1947	49.6548	75.723	50.8131	93.6842	84.6154	22.3871	56.2721	168.743	58.2195	80.8607	74.4795	124.662	22.1481	60.8696	18.6308	16.8558	19.1304	41.5556		70.0932	47.592	40.5783	83.0325	64.854	129.3	88.274	102.385	17.367	20.5586	115.582	107.873	57.7029	85.4097	77.1064	65.05	57.0656	44.6074	114.965	135.848	95.4068	111.492	103.535	39.0698	21.1228		93.3066	76.6541	22.3103
114.005	50.1102	48.8471	69.3841	51.4746	97.7565	82.2069	13.1034	29.2025	155.699	85.8947	80.85	78.2324	126.961	21.6	70.04	22.9375	16.0089	17.4685	51.6032		66.8707	47.0588	47.6875	86.0608	59.8421	127.479	83.4706	100.864	16.8198	18.1429	108.825	110.736	55.3404	81.986	71.3929	63.125	54.2615	43.1214	108.305	167.667	85.7049	107.603	100.055	35.4444	20.1538		91.0526	72.2468	21.4094
122.004	51.125	58.4433	66.7321	62.319	95.7295	79.3727	20	18.9076	162.729	82.6882	74.9669	73.3513	111.633	33.6531	66.6	23.3521	15.8091	14.8182	49.2985		62.1161	63.2	42.6121	76.5519	48.0455	118.489	78.9416	99.7745	16.7321	17.4492	96.8298	109.436	57.1111	80.76	68.2555	63.9355	51.864	41.7518	100.016	167.49	81.4833	99.959	95.9935	32.8284	26.049		87.8841	71.7205	22.4351
130.004	48.6907	55.5981	67.2288	57.8908	94.5294	68.8807	27.4706	27.4054	158.393	46.8462	76.4524	69.5828	100.782	27.5761	55.7041	23.7412	15.4957	13.5981	47.8943		58.1743	48.9562	39.0702	72.1711	49.5177	105.842	76.4906	97.3796	16.0265	16.0763	79.2688	100.21	52.7589	75.9456	63.9407	53.828	47.6565	41	94.4836	162.374	77.3417	90.4677	92.9733	28.3571	51.0847		83.9925	65.4417	21.1988
138.004	48.374	51.4851	70.25	58.7203	86.0469	70.297	34.0612	24.8345	160.507	44.6824	54.7222	67.1761	111.068	46.9182	63.2157	26.7273	13.121	14.3913	48.2701		57.1743	37.0662	42.1875	59.1032	44.1493	102.77	75.1218	96.1604	15.5	14.5556	100.139	108.341	51.8042	74.2953	60.7985	52.0217	46.6194	35.234	91.1077	139.758	76.1405	80.5935	90.0687	27.4264	40.3186		80.3955	64.3711	19.8854
146.004	34.8584	50.4375	65.2215	53	84.9924	65.5631	36.9091	39.3219	147.683	57.9326	66.9907	65.2418	108.209	58.0901	64.1596	33.5567	13.4844	14.3396	47.3047		55.8972	39.8378	38.3043	62.1	45.438	100.821	73.6497	92.9709	13.5923	14.5207	89.0515	104.638	51.0294	71.4467	58.8049	50.9808	44.6288	38.2183	86.8661	128.642	74.1102	77.1032	82.2331	28.3704	42.6481		77.9697	59.7826	19.1465
154.003	39.1085	50.3879	65.2545	47.0315	76.7422	63.5619	32.0984	39.5887	147.007	95.2703	61.1565	59.019	116.864	58.0261	55.8526	41.9796	13.208	13.5278	45.6107		52.9913	53.9221	36.9558	51.7593	43.2279	92.4277	65.4872	89.9712	13.5077	13.686	91.2581	102.477	47.3165	68.4064	51.7937	52.2358	42.0846	35.6056	77.9752	127.607	67.7936	74.4961	74.7342	26.9606	55.9907		75.0876	58.3642	18.649
162.003	28.7717	46.0678	61.2331	47.2846	77.592	66.9911	34.0893	36.0067	136.87	77.1616	63.1525	58.732	98.483	62.7059	50.2653	38.6364	11.88	13.5304	40.9767		53.5897	55.3758	33.0577	54.085	45.5766	98.2013	63.4904	85.9505	11.9141	13.4322	83.9457	94.8898	43.763	69.42	51.2824	45.785	39.4511	36.0214	72.3411	131.316	63.6179	72.0769	78.5705	26.7143	51.5217		74.1258	56.6329	17.9695
170.003	30.4924	45.6167	63.8457	45.1705	79.4661	70.3679	29.375	23.0893	119	35.493	70.8	55.2532	95.7838	67.5932	37.443	25.3176	11.7402	11.8393	32.6829		56.1944	57.5211	37.7951	51.9408	42.8045	95	62.8148	84.5472	12.2276	13.1271	80.2474	93.1691	41.9853	65.1519	50.3692	42.3238	38.1111	34.6081	69.9496	129.067	58.432	71.2	76.0943	22.2397	44.9727		70.8	54.638	17.596
178.003	25.9921	43.3364	58.2577	35.6098	69.9915	61.2647	29.7167	31.5035	117.622	38.8784	71.176	50.6101	100.574	64.7521	31.7765	28.8125	10.5702	12.8929	33.5344		52.0467	27.5422	36.1654	45.9006	40.3235	94.7013	59.4125	80.3168	11.4094	13.6348	70.6196	88.8273	38.7123	62.1056	47.8527	41.6893	38.2206	31.1233	64.5345	120.062	58.8346	66.2313	73.4383	21.8211	39.7328		66.7801	53.875	16.3141
186.002	22.5985	41.8707	56.9618	31.0458	67.4915	58.9174	26.1216	20.8295	114.927	61.3977	69.3561	44.773	96.1488	54.4857	30.2892	36.378	10.7438	11.8966	33.4692		50.3913	27.9886	29.2887	41.0298	38.7236	84.4825	54.5818	69.9423	11.0233	12.2869	64.883	88.8394	36.6408	58.0126	46.2109	41.8131	34.5878	29.662	60.5702	114.843	56.184	73.4141	67.589	18.0887	43.5495		64.5195	52.4535	15.8
194.002	23.0915	42.7119	53.9162	31.4444	64.928	45.5304	26.6613	33.4643	117.019	52.5375	63.2619	41.8047	99.0079	60.8214	26.3222	36.9836	9.58537	11.0442	33.4419		40.3578	24.8095	28.5625	34.0588	17.7667	85.0728	51.8462	67.0097	10.3361	12.0086	71.7053	84.4122	34.7534	55.6879	43.0692	36.4909	34.3828	29.3169	57.126	109.785	53.528	69.8175	65.6335	18.6953	21.2992		60.9536	47.7151	15.8253
202.002	20.75	41.2846	50.7333	30.8106	67.8615	41.7822	23.6164	25.1176	111.775	32.9833	60.5116	40.3631	76.9537	54.3628	40.2165	39.5179	8.90756	11.2703	30.7868		38.6381	54.4051	25.8545	33.3081	17.7111	86.587	50.2335	64.6947	9.73771	10.8548	76.6364	83.2362	30.9796	54.0633	44.1288	35.4907	32.9764	29.2466	52.2955	92.7214	50.8906	67.4683	63.2327	18.7658	29.8333		60.9577	47.2528	15.7134
210.002	19.7259	38.4571	47.8516	29.3968	63.9063	46.4227	17.9897	21.0638	129.577	32.7571	58.4148	38.3824	94.8015	53.2321	34.9556	29.9	9.11009	11.1066	31.1		39.47	75	26.0179	34.2938	23.5932	85.6069	47.9486	65.7938	8.99115	10.5385	70.4271	79.4173	30.0136	52.366	42.1221	31.5664	33.45	27.7676	50.3178	87.6992	48.672	61.9528	60.5786	17.9369	30.339		54.5603	43.3054	15.9732
218.001	18.5734	35.8318	50.3286	27.125	57.4923	46.9592	22.6207	18.0647	124.667	30.1053	50.7154	36.1287	94.5738	45.8421	42.3011	32.8051	9.45528	9.89344	26.7903		38.1284	70.6887	24.6699	34.3687	38.0714	76.7536	46.1744	57.9565	9.33871	9.62205	61.871	78.8952	27.9122	50.817	39.2406	30.125	30.6667	27.8511	46.4884	87.0656	46.2403	61.563	57.0903	16.8519	25.2778		56.5274	43.4611	15.5032
226.001	18.4203	36.8763	47.85	24.0756	55.1756	45.2424	24.1538	17.7625	136.269	33.012	52.5267	33.609	88.9244	45.4608	50.37	29.8462	9.84615	11.0333	28.2441		35.8889	53.8426	24.2087	34.4583	38.5714	78.2574	45.1322	59.76	9.17355	9.968	61.0104	76.0588	24.1678	52.34	37.4231	29.8692	30.0756	26.5634	43.8231	79.5234	45.2344	58.3833	56.0875	16.2	29.6724		53.3586	43.8636	16.5205
234.001	17.5	35.0693	43.1489	25.2683	53.8092	43.1262	20.4055	35.8472	126.245	35.1585	48.3089	33	81.5512	47.0932	55.8131	25.2315	8.84921	9.0614	25.9147		34.3125	55.875	24.3889	32.6585	33.5122	69.3133	39.9535	58.01	8.91129	9.18254	60.35	72.5194	24.6331	49.5918	36.7537	28.9902	27.4803	24.4286	40.3566	84.1	41.1825	55.9104	52.2208	14.0541	22.2031		50.1135	41.761	15.3241
242.001	16.6241	32.0104	42.4533	25.1953	56.7923	40.3679	18.5779	35.6061	115.113	26.6711	48.7339	30.2119	59.7373	45.9918	51.495	24.5083	8.42308	9.40541	23.9141		32.16	48.2816	25.094	30.3333	23.5857	69.7574	40.7602	56.451	9.64463	10.025	59.5684	68.5504	22.8252	49.9507	37.0547	27.0085	27.4603	22.0889	39.1968	79.7597	35.3675	52.2336	51.3355	13.6029	20.1667		47.5816	40.125	13.5274
250	17.2835	31.9432	43.0207	22.5508	52.5078	40.2524	21.1538	33.4885	90.442	54.9604	41.115	29.0382	70.7231	43.2417	47.875	23.0099	7.66129	9.54783	22.7153		32.1429	53.4333	22.9402	26.0843	30.175	68.3206	39.4624	52.1923	8.08475	9.49153	53.1379	65.5781	22.3611	48.4589	34.5083	23.4453	27.5276	21.7594	33.8189	72.7907	28.8796	48.4496	49.1118	15.4308	19.2736		44.0986	36.821	12.5479
258	15.6716	29.6129	40.8784	22.9817	49.2782	38.6408	18.5464	38.3285	93.169	49.7708	39.8983	27.6299	67.2931	42.7807	39.7212	25.5161	7.18487	8.93388	20.7687		29.7108	53.8017	20.2301	24.0559	27.0215	63.189	36.7427	52.1538	7.92308	9.63492	53.1648	59.8473	20.5563	46.5245	34.7953	21.4545	24.9847	21.5897	33.216	66.4724	30.5566	47.3145	45.1448	18	22.2685		42.1554	36.2174	12.3819
266	15.6058	30.2632	35.5166	23.0813	46.084	37.036	17.6529	34.3357	90.25	46.6489	39.4643	27.2581	62.3871	38.5556	39.7766	28.3223	7.77686	8.61062	20.1045		31.6629	52.3306	18.314	24.0552	26.6596	55.4091	36.8313	49.6381	7.53659	9.24603	51.1782	61.1407	19.6312	43.6923	31.9174	21.1926	23.9104	13.9844	29.9313	61.0159	32.4175	46.9147	43.7595	17.5306	19.6055		41.4326	35.7711	11.0548
274	16	28.6129	33.7152	24.2677	43.9685	37.1273	20.56	35.7305	84.8435	58.7018	30.9485	24.9146	63.1626	36.9669	32.0889	23.5769	7.19512	8.4878	19.3525		29.726	50.5667	17.8362	21.3801	22.7333	49.2718	34.5896	45.2991	7.125	8.04762	48.051	57.438	18.5833	42.8069	31.8387	19.8102	24.0763	13.3451	29.032	59.048	30.8739	44.3704	42.6104	15.6182	21.9364		40.0426	32.9313	11.4797
282	15.9852	26.398	34.1974	24.2735	43.5115	36.5	17.6545	38.4777	80.7591	54.75	21.8767	23.8084	61.208	33.6017	36.125	22.0114	7.44828	9.27273	19.0142		28.9459	43.7478	17.1892	20.0366	26.1646	40.5484	33.2749	45.0288	6.51408	7.8254	41.3061	56.291	16.9348	44.9178	30.7734	18.1691	22.0472	13.7921	27.7459	55.0159	28.8586	42.3125	39.559	17.4651	21.4545		36.9787	33.5241	10.731
289.999	16.4962	26.4	33.5769	25.2975	43.8321	35.3458	17.5732	36.3108	79.1385	59.0517	20.7125	21.8795	62.5424	30.6293	32.4149	25.1414	7.88462	7.91667	17.9225		29.9286	41.541	16.069	20.1928	18.8551	30.8438	32.4914	41.8077	6.82639	7.59055	41.0211	45.9508	17.1481	42.1027	29.9845	17.482	19.8148	22.2329	27.6033	56.2661	29.2083	41.7419	39.9151	16.4634	17.0225		35.3406	30.8834	10.0118
297.999	15.2273	23.0349	31.7986	22.8551	41.5426	34.9434	14.9621	35.2431	86.8794	56.1709	20.4857	21.475	58.1328	26.3727	28.4744	24.0789	6.97692	7.6017	16.1852		28.55	40.4783	16.8224	20.061	23.2	47.4946	32.6667	40.4757	5.88732	7.79688	36.6263	44.1395	15.6119	38.8923	28.3008	16.2671	15.0484	19.95	25.4878	52.8387	27.1827	41.1951	39.0185	16.6923	20.8113		34.7214	30.2695	10.9038
305.999	17.3684	18.5833	30.0748	22.9429	38.8605	31.3404	15.8667	35.5405	76.2366	56.4132	38.4265	22.2028	53.9453	25.1402	35.4486	22.5789	6.93496	7.30081	16.0075		28.7838	39.6286	15.65	21.1883	21.6769	45.7521	31.293	38.9515	5.94326	7.83465	36.6667	33.1417	15.3643	26.6848	26.1923	15.2192	14.1944	16.8804	24.113	49.4365	26.4	38.2689	36.0126	18	18.3137		33.8873	27.9939	10.6516
313.998	16.625	22.7439	29.3288	22.9429	39.5414	31.6413	14.6931	34.1159	83.0902	50.8033	16.65	21.4818	48.5397	25.0562	33.6441	21.5432	5.99237	6.97479	15.5385		28.5106	38.9739	15.25	21.9272	22.125	32.2975	28.1977	38.41	6.03623	7.07937	32.2055	26.1495	14.1462	24.5952	26.8862	15.0134	14	14.413	23.2564	47.315	27.1545	36.6102	35.8765	15.8947	20.5138		32.45	28.6724	10.2759
321.998	15.5149	14.4483	28.1507	23.1888	35.1314	33.45	13.3226	33.8289	64.9852	52.6917	18.381	21.6667	49.536	24.5347	32.3186	23.24	6.66423	7.25424	15.8409		29.641	34.8729	13.3211	21.8108	22.5946	34.4348	29.1886	36.6633	5.55474	6.66667	32.9505	29.7886	14.5	25.2805	23.3158	15.1486	12.9324	14.1758	22.0721	49.0781	24.5872	30.9829	32.7593	13.3	17.3125		30.3732	27.0113	11.7222
329.998	15.186	16.1974	26.9184	21.8	37.0076	30.8247	11.9175	32.0387	55.3471	50.9444	28.3483	22.0164	47.2137	22.7174	29.7043	22.5517	6.55469	6.90323	15.8626		28.1	34.6121	15.2364	21.9571	19.9	37.6034	28.3333	34.3366	6.05797	7.288	33.4468	34.6875	13.7752	21.2154	23.1932	15.0338	22.6974	13.8072	21.7232	46.2308	28.3739	32.744	31.526	16.6585	17.5784		28.6408	27.6725	8.46429
337.998	15.8017	16.7167	25.1316	22.5476	35.0385	29.09	8.91111	22.1654	54.2214	45.9916	23.6341	20.1642	46.4127	20.4865	30.0826	21.4918	6.736	6.91453	15.39		27.0541	32.0179	13.1638	20.4722	17.0652	39.4037	27.8391	32.1111	6.25547	6.73016	34.1616	24.1981	13.2632	33.4688	21.1786	14	19.9882	12.0854	22.4643	43.4409	26.6436	31.1917	30.9306	12.6789	17		27.9714	25.8324	7.4902
345.997	16.8643	17.0617	22.8824	20.2177	34.7559	30.049	10.6556	27.0548	52.4603	47.4224	27.2927	21.5152	41.7966	21.5571	25.6176	21.7662	7.09016	7.66387	14.7064		24.551	29.687	12.5328	20.4667	19.2586	40.1748	26.2164	32.1429	5.98571	6.86555	33.2041	21.023	12.3047	49.2892	21.8039	12.7361	19.0104	14.1531	19.7909	42.928	26.027	28.7043	30.2185	11.6875	18.3398		25.669	26.0966	8.37168
353.997	16.0593	16.6914	20.975	21.4538	31.6846	30.5204	10	23.9097	51.8769	45.9836	21.6849	22.432	40.3333	22.0606	26.2222	22.1765	6.31111	6.33333	14.7257		27.1316	28.2542	13.5652	21.8571	17.6739	37.3333	24.1882	30.4343	5.88406	6.83471	29.9697	24.3545	12.0677	35.7765	29.2471	12.2979	17.3118	12.9223	19.0268	39.1	23.2308	27.0087	29.0643	12.3194	16.3932		23.4718	24.2343	8.32353
361.997	15.8714	16.4342	20.6871	21.3134	29.5669	26.2889	10.9744	26.3826	57.156	36.2273	19.4082	21.4918	36.7955	22.7101	28.2	24.2444	5.93893	6.46154	12.7143		25.3846	28.2791	11.6441	19.8561	16.7692	38.1441	26.7633	28.2165	5.27143	6.57143	30.0291	20.7778	12.1471	30.1828	29.2048	12.0141	17.2444	12.7009	19.9204	37.1667	23.319	23.2412	29.0294	11.9608	15.8654		23.9504	24.2834	14.0488
369.997	15.031	17.1571	21.6226	20.3664	28.0873	27.9898	11.7273	24.6027	53.2847	29.9444	24.0676	21.4444	34.9776	20.9861	25.4122	19.6041	6.05738	6.47863	14.0495		25.0938	27.1811	12.7333	20.194	16.6538	38.514	27.3273	29.4227	5.34426	5.81301	30.8144	17.5217	11.7674	34.5579	26.4691	11.9362	17.2043	13.0841	16.7368	36.7953	20.9083	24.1371	28.8741	13.2632	14.0543		23.218	24.9337	12.9158
377.997	17.2171	19.3855	20.6187	21.0615	26.4286	28.9252	11.5625	20.0759	53.2177	28.9506	22.0465	19.4328	34.7956	19.2083	24.9127	21.1134	6.1	6.76147	13.4622		20.1563	23.75	12.2895	18.305	18.8293	34.8333	27.0124	28.2936	5.71094	6.3252	29.5	18.6548	11.3538	36.5521	24.1236	11.1655	17.8659	14.1942	19.381	36.8033	22.4052	23.4189	29.8308	10.62	13.902		21.9928	23.9235	8.95946
385.996	17.7	16.6026	19.3567	21.3881	27.2566	26.8265	10.6907	18.916	52.0833	26.5256	19.7808	18.4783	36.8345	21.0606	26.8793	24.8571	7.12605	7.84694	13.802		21.3636	25.0187	12.5385	17.4752	18.6429	35.3651	25.8255	28.4528	5.75373	6.95536	31	17.6735	11.8444	39.7245	21.0263	11.6496	16.3425	13.8421	21.1509	38.3675	21.3016	23.973	28.9692	11.8841	14.1287		20.5423	23.0265	10.6774
393.996	18.4085	21.0288	19.5833	21.6569	27.8165	26.7245	11.3069	22.3769	50.0922	35.2308	23.1959	18.1679	37.4317	22.137	26.2095	21.274	5.87692	6.85567	12.8852		22.5128	24.0991	12.4655	17.8243	19.4	35.1983	26.4114	27.17	5.45313	6.74561	27.433	17.6667	11.562	39.3402	21.4085	12.0815	19.6951	14.0734	18.4595	32.6923	22.3852	24.7687	30.6905	13.3095	15.5268		20.1972	22.8564	10.8614
401.996	16.6831	20.6696	16.5875	21.1915	28.7652	27.1031	9.55435	18.5956	48.6522	27.9184	21.7447	18.2483	35.8188	20.5765	25.8182	19.2379	5.85385	6.0625	12.3158		23.8837	22.6514	12.8362	16.3007	18.8	31.1756	29.9259	26.7745	5.46512	7.00862	26.5714	16.3333	11.7956	36.4286	22.8636	11.7206	19.275	13.2105	15.4779	32.3421	21.7438	23.6961	27.5182	12.186	14.7411		19.9078	23.1649	11.4699
409.996	18.2055	18.3276	17.15	22.1014	29.3874	25.6887	7.82	24.3431	47.7338	29.6863	20.6122	16.6788	36.145	21.25	24.8957	19	5.76	6.21368	11.8626		20.8372	24.3058	11.041	15.9787	19.4079	32.8559	22.92	26.6204	4.78788	6.23529	26.8911	17.7283	11.2409	33.5283	24.3333	11.4818	19.1977	14.0769	14.8644	30.5043	18.7869	24.1239	25.5882	10.9419	13.4224		18.7943	22.8075	12.5465
417.996	18.3022	17.0381	16.7284	20.8092	32.3905	22.8966	6.93137	21.4962	45.4792	26.3684	19.4737	16.6752	33.2713	20.8636	24.0849	21.8908	6.19355	6.2377	11.1111		20.1111	21.3672	10.627	14.2564	20.375	31.2339	23.2955	26.2477	5.35115	6.37302	26.4206	16.9785	11.8603	34.3039	24.3571	10.7591	20.0909	14.1765	14.916	28.7521	18.2439	22.0444	24.3121	11.4487	13.3725		17.4786	22.0704	11.3768
425.995	18.635	15.4022	16.0355	21.5217	29.1889	23.0826	7.52294	16.375	43.5294	30.0463	19.6222	17.9184	30.5078	21.7324	22.7083	22.0882	6.40336	6.12963	13.6505		20.7692	19.5846	10.4961	15.5705	19.1515	31.3898	21.6339	25.7619	5.72222	6.25581	24.6972	15.1477	11.0217	33.602	23.6849	11.6525	18.5698	14.5437	14.6087	28.8992	16.224	22.8039	24.75	10.8961	14.7037		17.4514	22.0211	13.6238
433.995	19.6933	16.3333	16.6527	21.9926	30.7711	24.3636	7.6087	17.4286	39.9388	27.8737	19.9247	17.3759	30.4186	22.0353	21.0885	22.5836	6.62602	5.67593	12.5225		16.2703	17.9925	11.2652	16.6978	17.1552	27.9238	26.3026	25.3663	5.26772	6.64957	24.9455	17.4186	10.8741	33.0291	23.6232	13.2385	19.1778	13.6019	15.1176	26.2435	15.9048	20.5339	24.9466	11.4105	13.5842		16.8264	20.8125	11.4261
441.995	23.695	15.5204	17.8193	23.237	30.066	22.4196	7.31897	14.7273	42.1067	29.198	20.3333	16.7518	31.3443	20.4306	22.3455	19.7671	6.75806	6.64815	11.6154		16.4524	17.7891	10.5036	16.4354	18.3542	27.7876	34.131	24.7941	5.57692	6.55372	23.098	17.6711	11.3175	33.2178	20.3797	11.7907	18.5106	13.7143	16.8803	25.7966	16.1094	19.8273	25.0231	10.573	12.299		17.9051	20.6854	11.5156
455.892	31.8741	15.337	17.3355	24.3433	30.4766	22.2523	8.34653	20.5106	38.9306	31.7963	20.9118	15.6042	33.2397	23.7589	19.6126	17.6942	7.03333	6.86957	15.5923		18.2059	18.9412	13.0373	17.5887	15.0645	26.4914	31.2667	22.9091	6.14286	6.76106	23.6635	20.3494	11.9365	36.3426	22.9492	16.8448	22.0375	15.7009	18.0189	25.0169	18.5	21.7692	29.7143	13.1111	12.4118		18.8217	24.0656	10.9661
463.883	30	14.2708	16.6159	22.3769	29.9297	22.5652	7.7931	22.3109	37.9324	30.0431	20.3585	14.9716	25.5868	25.8019	21.1038	18.8083	6.71186	6.83761	15.1615		20	18.6638	12.8372	17.277	18.5192	22.735	26.9639	25.5376	6.53968	5.92793	22.4848	21.1882	11.912	34.1927	22.5517	15.2397	21.6044	16.3694	17.181	24.625	17.9268	20.5472	30.9646	12.6429	14.0374		18.814	23.0103	10.7545
471.882	27.7027	13.4318	16.4314	21.75	30.8605	21.7857	7.94792	18.9868	38.349	27.2039	17.01	15.9603	25.8629	24.8522	19.6937	15.7768	6.22881	6.73913	14.4275		22.7551	18.7434	11.7874	16.3421	20.3167	23.2411	27.439	26.6711	6.45082	6.43103	24.2889	17.6344	10.871	31.0531	25.8387	16.9151	18.5625	14.6577	16.7043	25.8279	16.3058	19.0435	31.913	12.4688	12.1765		18.8651	22.9891	11.787
479.882	28.7037	13.3605	15.9048	22.3383	25.6406	20.5818	7.81915	18.6928	43.451	25.7619	16.8713	15.2671	23.4887	25.3016	19.1966	14.1102	6.58333	7.12605	14.1397		19.9054	18.1345	11.4141	16.0616	22.225	22.4414	27.0455	23.3867	6.51181	6.48305	21.9314	18.2955	10.8952	31.945	25.0517	17.7627	17.9175	15.7768	17.4909	24.0976	15.9752	17.9554	32.8833	12.7551	13.1897		18.5188	23.5196	11.0948
487.882	26.3724	14.1809	16.1575	21.9624	25.992	23.0442	7.46392	17.4078	45.5141	25.9746	14.802	14.8248	23.0515	24.3388	17.3874	16.5593	6.97561	6.68	14.1045		19.0465	16.4237	11.3571	15.0211	22.3176	20.8992	24.5699	25.4023	6.7037	6.52137	21.8796	17.0538	11.4872	29.0625	25.4531	18.4488	17.0408	13.2143	17.5455	21.7603	16.7103	17.6944	31.094	13.1667	13.1981		15.9203	21.5	10.359
495.882	27.2657	12.9205	15.6901	20.2609	25.2197	19.5603	7.15278	17.9167	40.1184	25.4722	15.036	15.7986	19.529	24.1746	19.0427	13.264	6.10744	7.60769	13.5766		17.9231	17.8175	10.8231	16.25	22.3465	18.2881	22.883	23.8913	6.52066	7.248	21.1863	17.4947	10.6508	29.5315	22.6842	17.5317	16.2745	13.1304	17.0182	25.4833	16.0179	15.7311	30.6	12.1379	14.4545		15.3212	21.8343	10.1197
503.881	25.8732	10.8481	16.0863	20.4571	24.3588	20.1727	6.73585	19.3534	35.3082	23.3465	14.1727	14.2966	18.2727	25.1575	17.9646	15.7981	6.34127	7.62205	14.6953		19.04	16.9375	10.6016	14.1053	21.6075	19.124	23.1158	25	6.32813	6.82203	20.6634	16.913	11.0246	27.3611	21.8824	18.0504	16.0202	11.3661	16.1709	23.9386	17.6381	16.8783	30.8433	11.3284	13.4831		15.844	21.1829	10.0741
511.881	26.3931	12.4483	15.1395	22.4179	23.1556	18.1368	6.33333	22.087	33.9504	22.6	14.3929	13.9797	18.5234	22.9365	18.2477	16.5455	5.8983	7.62308	14.4918		17.9714	17.3707	10.7724	14.5592	20.1792	19.4561	23	26.1	5.85246	7.32813	20.8317	20.299	12.287	27.5225	20.5745	18.2923	13.1359	11.729	17.2957	23.7069	19.89	17.1892	31.031	12.5507	13.3248		15.6429	20.6025	9.17391
519.881	25.1408	12.6136	15.9407	19.2519	23.1022	17.7377	6.0102	23.5496	34.6026	23.3282	13.6577	15.4527	16.7008	24.6446	18.913	19.8021	6.51695	7.31061	14.5597		15.4857	15.5391	10.4538	14.1293	19.4653	19.4138	21.2551	23.5922	6.61417	7.34375	21.6905	19.6306	13.3478	23.955	23.6304	17.873	12.5152	12.3039	15.3333	21.0901	14.75	15.9091	29.782	10.3654	12.0948		15.2868	20.3188	9.19658
527.881	23.8723	13.1084	15.8629	19.7405	24.5821	17.8053	6.42857	25.4737	31.305	22.5649	12.4414	14.9675	17.8346	25.1157	18.5185	16.3333	6.74775	7.63433	14.376		17.1622	15.5385	11.4016	14.7821	18.6238	19.8547	21.6778	23.9485	6.1405	7.24615	20.8617	15.4643	14.4098	24.6903	23.6957	18.0153	12.1031	11.8384	16.1849	19.5413	14.8333	13.7541	26.2014	8.77108	13.5556		16.5643	20.1392	8.76238
535.88	23.2246	11.2289	15.3732	20.6496	22.1022	18.8291	5.65306	27.4419	31.2199	21.856	12.8304	14.698	18.2955	24.8032	17.8214	17.4909	6.15238	7.18248	14.6434		16.4028	15.5847	10.5431	14.526	20.1429	19.0167	19.9565	23.25	5.61905	8.01538	19.2079	17.3511	14.4825	23.1826	23.459	19.5039	14.0532	11.3564	16.0672	24.1122	16.4804	12.9587	28.0301	9.70886	13.9916		16.2348	20.7962	8.49533
543.88	23.8451	10.8333	23.6714	23.3282	27.1773	19.9386	6.2093	26.5537	32.5282	22.126	13.5	16.5455	18.9925	26.129	17.617	15.7037	6.68868	7.72388	13.7323		15.973	13.8347	10.6446	14.8516	18.301	20.275	18.5	23.4742	6.13223	8.03125	19.6311	22.3273	14.2414	22.1532	22.6528	19.0242	14.03	12.11	15.3947	25.0556	16.2018	13.547	27.2518	8.72464	13.4579		17.3308	21.5952	8.1
551.88	22.4296	12.1892	28.1351	20.35	26.6763	18.4071	5.50617	25.4141	30.7483	24.5669	12.8273	15.349	18.8846	25.0323	18.4474	22.0575	6.83654	7.26812	14.2672		16.3333	14.4286	10.6752	15.3701	18.1429	20.472	17.39	24.1702	6.04065	7.9375	20.5049	19.7963	13.2605	22.7636	21.6029	19.2689	12.7879	11.297	15.8305	23.5043	16.4522	11.7295	27.0959	13.0909	13.2844		18.7769	21.6933	8.4375
559.88	21.396	11.1222	31.3719	19.6111	23.916	19.2458	6.98039	26.264	30.8699	25.5349	12.8879	15.7133	18.8268	26.8203	18.1927	18.74	7.17857	7.37594	13.9769		17.2326	13.9917	11.4386	15.4872	19.7273	18.0611	16.9524	24.5714	6.14615	7.39474	19.8469	19.5056	13.5128	20.8519	21.1772	21.1186	11.0962	12.3398	16.2051	24.019	16.0086	13.7458	26.4247	12.4521	12.7456		17.7769	19.8671	7.86325
567.879	20.7626	10.0635	25.8911	20.6063	24.7698	19.0259	6.61468	24.6048	30.9645	23.9847	13.475	17.5479	16.6772	25.625	18.2143	16.5678	6.48739	7.32117	14.4478		19.1143	14.2735	10.336	15.5894	21.1429	16.6204	17.1923	23.8687	6.4	7.43443	20.9574	24.1026	14.6983	20.7714	20.2222	20.5932	13.3333	11.1414	16.6667	23.7455	17.6847	12.4836	26.7218	12.7105	12.8174		19.6316	22.9128	7.62393
575.879	21.5655	11.809	23.0105	19.5037	25.5563	21.3077	6.07377	26.88	32.2105	23.4297	12.6207	16.7047	18.4094	24.9444	20.243	16.594	7.16071	7.27083	14.6741		19.6944	15.2893	10.8689	15.0064	21.1837	17.084	18.6667	24.9184	6.06716	7.61314	21.1222	22.5545	14.4741	20.3084	20.7042	19.1161	12.0283	12.0286	16.5085	22.9386	18.5189	12.2586	25.302	11.9103	13.1565		20.6043	22.3974	8.2807
583.879	19.527	11.9691	24	18.9313	24.9179	19.1148	6.81739	27.1949	31.777	24.0154	13.3519	16.906	20.0923	24.272	20.2523	18.3504	6.99174	7.89781	14.7481		19.7714	15.0234	11.175	16.3636	24.4021	15.9926	17.9902	23.57	6.51111	7.45669	25.3951	18.5595	13.5431	18.8	18.8659	21.2689	12.3131	11.1584	17.7788	22.4914	22.7742	12.1754	26.9549	10.8108	12.6186		21.3824	21.3353	7.29464
591.879	20.6096	11.2626	25.21	19.3409	25.2868	21.377	6.3913	26.7949	29.5811	25.0074	12.6552	18.2041	19.5926	22.9603	20.7158	13.708	6.74766	7.60584	15.0543		21.9429	15.352	10.0866	15.7355	25.8587	15.5923	17.9811	23.2258	6.6124	7.55639	29.193	23.2414	13.1356	19.9358	18.3372	20.0945	12.3039	11.7184	16.4444	23.6486	22.9588	12.1032	27.3228	11.1923	12.6174		21.3704	22.2457	7.39806
599.878	19.8	11.7944	23.7429	18.6691	23.7049	22.3048	6.47107	25.561	29.8803	24.5746	12.4513	18.4545	19.5839	22.1908	20.4731	12.8151	6.82759	6.9078	14.5948		21.9667	14.3478	10.3876	16.6974	23.75	14.9485	17.581	25.0825	7.12879	7.47826	22.3733	21.3545	14.3333	19.3545	18.6867	19.6875	11.8454	12.2476	16.6339	22.0804	27.5604	13.0678	25.2214	10.1842	11.8435		21.6119	20.6923	6.90909
607.879	18.8322	11.8261	20.5938	19.2148	23.381	19.7788	6.56364	24.916	28.2534	24.7742	13.1228	18.4965	18.5672	18.686	20.2692	16.6838	6.872	6.84058	14.9111		20.9	14.1557	10.4298	18.487	23.2069	14.8264	18.2364	23.9898	7.46377	7.36364	19.5417	19.4563	14.7049	18.3455	17.4719	20.9457	10.7745	11.8462	16.7358	26.3391	26.3979	12.6777	26.037	10.4217	13.7167		22.2117	22.0513	6.91071
615.878	18.5369	12.0278	16.2941	19.1328	25.2339	19.5289	6.14815	24.2917	26.1216	24.8729	13.0169	18.8288	18	18.0259	20.6822	14.1176	6.75781	6.89928	13.6136		20.3103	15.075	10.3385	17.8784	21.8989	14.3028	18.5234	23.1354	7.34783	7.32787	16.9897	20.0496	13.4274	18.0818	18.3218	19.9609	10.6939	12.7476	15.2661	24.9459	24.1042	13.2269	25.9542	10.8077	13.4237		20.985	20.3506	6.8018
623.878	19.931	10.7449	15.6386	20.3525	23.4803	19.6508	6.90196	25.4538	25.8133	24.4634	13.5328	17.7801	18.0741	18.0593	22.055	17.3692	6.94355	6.44186	13.6493		17.9394	14.678	10.0923	18.625	21.9381	14.2174	19.8636	22.9	8.06569	6.808	18.1739	19.4479	14.6695	17.5	17.2824	20.0083	11.8652	11.5673	15.5818	25.6937	22.181	15.4098	29.4135	10.3816	14.224		21.9474	21.0909	7.57759
631.878	18.831	11.3019	16.9367	18.4925	24.6942	19.7179	6.41026	25.4576	26.507	24.4148	13.8017	19.7447	18.0821	17.6694	22.7826	13.3233	7.29268	6.44615	13.9107		17.4634	13.906	11.126	19.0728	21.6075	14.2464	23.4386	23.1667	7.94245	6.72131	18.5914	21.019	14.075	17.1869	16.9535	19.6794	12.09	12.9806	16.3364	27.0091	20.9182	16.3017	29.7542	9.08642	13.25		21.9037	19.5	6.86726
639.878	18.5634	10.8846	19.0625	20.5674	24.0948	20.9145	6.17647	23.9244	24.4113	24.5035	12.7456	20.0072	18.6691	19.6121	23.2266	14.9106	6.87179	6.56061	13.2692		17.8846	15.1092	10.8197	18.8133	20.4348	14.0224	24.2091	22.7273	7.36585	6.80451	20.6598	22.7686	14.6557	16.5138	18.4368	19.768	10.567	12.9394	17.2522	29.5179	19.5983	15.7869	27.789	9.31111	12.9741		21.3846	19.5513	7.18103
647.877	18.469	11	18.962	21.6736	22.3478	20.431	6.90541	25.4615	23.8116	24.5366	13.307	21.2444	20.0493	18.843	24.7087	13.1724	7.28906	6.55372	14.2941		19	15.3984	11.5133	18.625	18.7105	14.3657	25.8704	23.57	6.72059	6.55738	21.2045	22.1826	15.1967	17.2411	17.8462	19.8615	10.732	13.01	17.7155	30.3704	18	19.9914	30.8667	9.25926	13.8056		21.9462	19.5	7.26446
655.877	19.6286	11.981	19.5714	20.351	22.1638	21.0331	7.34884	22.1842	22.4519	24.0543	15.8909	21.5145	18.2794	18.8443	25.3307	15.3672	7.3871	6.64103	13.8271		19.4815	16.0859	10.7724	20.0743	18.7982	14.8296	29.8261	22.1683	7.12977	7.11207	20.0104	26.0153	14.2288	17.2925	17.567	19.25	10.3229	13.2784	17	31.5946	17.9316	22.1359	30.0926	9.79545	13.217		22.8779	19.443	6.55752
663.877	18.4267	12.2475	20.7564	21.9658	23.7857	21.1667	6.38182	31.0482	23.9929	24.3465	15.7103	21.7481	18.694	19.8862	24.3083	21.6893	7.64754	6.07627	14.1385		19.7442	16.3065	11.1875	20.6259	16.2793	13.1452	31.8131	23.1939	6.9	6.5082	19.7292	23.2602	15.2903	22.25	18.191	18.2143	10.0833	12.875	17.7434	30.2261	17.3103	22.5478	32.4364	8.98795	14.0982		24.6842	18.9423	6.52294
671.876	18.4342	12	22.7867	21.8392	24.1092	22.0308	5.81333	31.6585	23.4571	26.1102	14.7364	22.0147	19.6838	22.8947	25.1538	18.3504	7.08462	6.39167	13.4701		20.6296	17.8305	11.4261	21.3287	16.0619	13.4058	33.2772	23.5238	9.28677	6.5935	18.8804	24.6434	15.6585	21.7009	19.2796	17.5423	10.1327	13.2371	18.9541	31.3832	18.9407	23.2222	22.2385	9.69048	13.7525		23.1628	19.1656	7.16239
679.876	17.4248	11.4242	21.1622	27.1418	25.3644	22.7407	6.76923	35.3377	23.0993	25.2366	13.6897	21.7234	17.8485	19.084	25.7476	15.1913	7.13235	6.4	12.8797		19.35	18.5124	10.2348	21.5724	16.5431	16.1061	32.5714	22.945	8.15385	6.00847	20.1263	24.6452	14.5	26.134	19.2826	18.5942	10.4082	13.433	18.3551	31.1875	18.0902	22.4095	24.5161	10.0533	13.8879		24.1732	19.9586	6.48387
687.876	17.4392	11.949	21.4595	29.8623	24.8235	23	6.64894	33.0886	23.0638	25.9552	12.3554	21.415	19.6838	18.5447	26.7426	21.5656	7.26667	5.76984	13.4478		20.9677	17.8017	11.0678	21.42	16.2564	16.4338	34.6759	23.8704	8.09848	6.03077	18.1263	24.7642	15.5194	23.9904	19.2581	19.4965	12.8763	15	19.3883	32.1887	18.4132	23.6311	21.272	9.67105	14.3276		21.7661	19.5858	6.85321
695.876	16.5379	12.7396	24.1549	31.0301	23.6983	24.1622	6.48864	35.9136	22.1268	24.3248	13.7815	21.7959	18.8397	19.8205	26.1748	16.4048	7.416	6.11667	11.9179		21.1594	18.4123	10.9829	22.651	15.1754	15.259	33.5327	23.9159	7.06154	6.04032	19.4886	25.2097	15.3937	23.6964	18.8587	16.9291	10.8068	11.9889	19.5728	31.6091	19.8417	23.3178	20.7444	9.60563	13.5856		21.5794	18.9387	7.42609
703.876	17.8099	12.4059	22.1127	32.5758	24.931	21.9391	7.04124	35.325	22.5106	24.9821	14.7094	21.8581	18.6115	19.5	29.3654	14.453	7.10345	5.808	12.0075		21.9036	19.9636	12.4444	23.2778	14.4775	16.084	36.8364	24.1471	7.41322	6.7377	22.4742	23.5906	16.0403	24.8113	20.875	17.3592	12.2022	13.9787	21.3962	35.6154	18.7667	22.2371	21.1407	8.18293	13.3363		22.7355	17.622	6.7027
711.875	18.1438	14.4091	20.7941	32.8797	24.1463	22.0259	8.03774	36.716	22.3723	25.1339	14.1404	22.0724	19.8175	18.5289	28.0286	17.3091	6.83871	5.74219	13.4683		21.3803	19.8142	11.972	22.9937	14.6786	15.791	34.8796	22.1429	7.83333	7.008	18.5149	23.8525	15.7583	25.8113	21.2688	18.1168	12.1739	13.5761	18.7642	30.2264	17.161	21.9091	20.6444	9.10667	14.3028		21.935	19.1524	7.33028
719.875	17.5694	14.3678	21.0469	34.9111	24.1855	23.7568	7.29091	34.9114	21.1679	22.7333	14.8718	22.5473	19.7154	18.5289	30.8866	18.7117	7.42975	5.66154	14.4962		21.9655	20.9583	12.693	21.7089	14.3333	13.8815	35.7524	21.7423	8.24793	6.10744	19.1429	22.7966	15.2619	24.9806	19.8889	16.1259	12.6277	13.9878	19.0094	29.1154	19.3051	22.2233	19.8551	9.27273	10.3929		22.792	17.9595	7.07826
727.875	17.6871	16.1	21.6935	38.763	24.0635	23.5917	6.35294	31.859	21.1159	25.7231	13.9754	22.6828	19.4963	16.7355	31.1842	16.0522	7.14912	6.21705	12.0294		20.3243	18.9256	10.6923	20.5548	14.3019	12.9254	32.1132	20.9901	7.16239	6.45736	19.0515	23.1069	14.4463	28.2059	21.7634	17.0667	13.766	14.1728	19.1415	29.3465	19.6486	25.1593	20.2222	9.34146	11.0372		22.3178	18.1429	6.87288
735.875	18.3533	15.0408	19.0172	39.2553	25.8295	23.6695	6.47321	30.9091	19.4773	23.9624	14.8678	22.9054	19.234	18.6364	29.9294	19.2	8.04464	6.38168	10.3507		19.6818	18.5417	11.2149	21.013	12.8269	12.9624	29.8889	20.8214	6.77419	6.65289	18.9239	22.6098	16.3083	30.0374	21.5684	15.2105	14.8602	15.1429	18.3235	28.3932	21.0673	19.7786	20.8527	8.30435	11.9607		22.1639	18.9765	7.575
743.874	19.2162	14.7959	21.6909	37.5541	24.8254	23.5932	5.89189	31.0658	20.6183	23.3814	17.0556	22.7267	19.7122	20.232	29.6	22.0957	8	6.17355	10.6296		22.0455	17.3917	11.3984	22.2722	13.2095	11.9398	28.4135	20.5248	6.65041	6.68595	19.8681	22.0769	15.2556	31.8667	21.0682	15.5748	13.4731	14	18.8667	27.785	20.4717	21.8682	20.6746	8.55056	10.6872		21.6694	18.8232	7.23478
751.874	18.9803	14.0095	21	34.9504	24.4609	24.5868	5.95238	32.1154	21.2128	26.85	17.2627	23.6913	18.0859	19.5635	26.1321	19.708	7.0381	6.24167	11.1385		22.0909	17.9672	11.7241	23	12.8911	13.5342	28.4369	21.06	6.39655	6.89076	19.6452	21.0458	15.4046	33.8972	22.7327	17.5349	13.7111	13.5952	17.6224	32.3365	21.7547	21.0878	22.6767	9.02174	12.2029		21.218	18.9474	7.17241
759.874	18.3103	16.963	18.175	35.6061	23.9839	22.3802	5.7619	31.8831	21.7721	26.1	18.3727	22.2013	19.4762	19.456	27.3302	20.7863	6.82243	6.41525	9.4375		22.5357	18.7578	10.9748	21.7296	13.4227	12.9724	28.0938	21.5306	7.08	5.91667	19.0729	24.2482	15.9776	34.1524	20.7813	16.9153	12.8632	15.4118	16.3173	37.3647	19.3868	22.1635	21.5606	8.55914	12.5037		22.0984	19.3846	7.42478
767.874	19.1733	15.8261	20.2653	39.145	23.6333	21.8596	6.03077	32.6486	20.4714	23.4545	18.6981	23.9545	20.457	19.1968	25.9907	22.6019	7.64655	6.1875	13.3362		23.3519	17.9612	11.463	21.1818	13.6556	13.8133	26.5376	22.2292	7.83478	6.40517	19.8636	20.5037	14.7857	39.181	20.4444	17.6746	13.7614	15.3293	16.8846	39.75	18.2358	19.0651	23.0296	8.28723	11.9417		22.1066	19.3772	7.37931
775.869	19.7483	15.9828	22.4902	36.3485	22.256	22.8696	5.32759	31.0541	20.6619	24.9008	19.8113	22.6732	20.5775	17.822	27.9346	23.13	7.24561	6.34167	11.5669		21.6471	18.7786	13.3448	20.7532	13.3438	13.6327	24.4388	23.3021	6.90517	6.31933	20.4778	23.4526	15.2835	39.6293	20.5408	18.5887	13.0851	15.5843	17.3486	41.0435	20.6176	21.3259	25.1765	10.0341	12.7293		21.562	19.0625	7.7069
783.873	20.5172	16.3962	20.8491	40.2778	22.1393	23.0531	6.71667	32.5	19.4194	26.3597	18.8519	23.2517	23.1029	17.2797	31.4937	21.2328	7.01869	6.4958	14.7119		22.411	18.5338	12.9375	20.8462	12.6139	15.0067	25.1717	22.2887	6.74561	6.34127	18.6702	21.0234	14.7422	42.1441	21.234	18.1417	14.9565	18.9277	17.5755	38.8136	22.1078	21.7532	25.8	9.05952	11.9831		22.15	19.1389	7.47273
791.873	21.6027	16.6964	19.24	34.1618	23.4297	22.5086	6.30909	31.8493	19.4231	27.0227	19.5905	22.4967	21.304	16.7094	29.642	22.2411	6.91346	5.82645	11.4538		21.1772	18.4167	12.6875	20.7628	13.0638	14.5878	24.9505	21.5588	7.43243	6.93496	24.3714	22.2761	14.9444	44.8929	21.2842	18.2	13.6526	18.6316	17.3784	38.7524	23.5918	21.8745	24.6074	9.89286	12.1831		21.9113	19.0457	7.56637
799.873	20.7303	17.3495	19.1429	39.5	25.0142	23.0175	7	32.3467	18.4537	25.8623	22.1308	22.8264	20.2692	17.9407	27.7822	21.4717	7.12821	7.16379	13.3727		22.0957	17.8376	13.0752	20.6667	13.7732	13.9866	23.9082	23.5952	7.37209	6.95041	17.4167	19.5826	15.5564	45.3929	23.0978	18.1217	14.7935	18.1026	17.7232	32.4	18.6058	18.6828	24.6794	9	12.6346		22.304	19.1111	7.75424
807.872	22.5959	16.5259	20.4783	39.8269	22.6833	21.8319	6.53448	33.9315	19.203	26.2538	21.4561	21.4648	15.2143	16.8167	28.6667	20.7315	7.35043	6.38393	12.3017		21.2087	16.5847	12.6063	20.5467	15.449	15.8808	23.202	23.2184	7.38333	6.4661	20.3659	20.3258	15.2628	44.2925	21.4409	19.1858	14.6563	18.0405	18.4821	30.0165	17.6667	19.7222	25.2815	8.75862	13.0204		22.0331	19.4969	7.76522
815.872	22.3082	17.5714	22.0455	36.4717	26.8321	22.2411	6.96	33.4714	19.597	22.8803	21.1308	21.0764	15.1034	16.2034	28.2286	23.1809	7.57627	6.56897	12.7818		22.1574	16.0948	14.2045	19.7192	14.9902	14.6554	23.3265	24.4648	7.2459	6.3913	16.6316	18.843	15.0775	49.5138	21.9032	17.9907	14.3939	16.8551	17.2301	30.2679	18.6471	20.3987	26.2	8.27778	11.9333		23.3548	18.8606	8.2973
823.872	23.46	17.0093	21.2093	37.2432	23.1081	21.6379	6.44898	33.0448	20.0725	23.2294	21.386	21.2986	16.1273	18.0476	26.8981	23.5882	7.06306	6.09821	14.4222		21.6449	16.5776	12.6308	19.4118	15.4808	15.0946	21.3942	26.3333	7.13559	6.66949	17.3837	18.8489	15.8106	49.9813	21.0105	17.7841	14.2887	18.5821	16.7845	31.8448	17.271	20.0464	25.4812	9.34524	12.8039		23.4435	18.2785	7.53571
831.872	24.9803	16.23	20.6047	38.5109	25.3839	22.2	6.30612	31.7077	19.9161	23.1858	20.6091	19.5655	14.2273	19.3643	27.2255	21.2832	7.71552	5.98198	13.627		19.9074	16.0171	12.6769	19.1338	13.7905	14.3448	19.5	22.0108	7.7069	6.50442	15.7065	18.4118	15.6471	48.7207	19.0825	17.5581	15.8351	16.32	16.4153	30.0932	18.3131	18.8	25.0776	9.41379	12.0612		23.0159	18.9245	7.11607
839.871	23.7533	16.5306	21.3023	40.4741	25.9167	21.8257	6.2	33.5077	19.0071	22.6154	19	19.6986	17.5735	18.3782	25.8878	21.25	7.375	5.79825	14.5321		19.3534	17.2832	14.1417	19.9679	15.6379	15.1197	20.6126	23.6765	6.95902	5.90756	16.6667	18.5259	14.1168	50.8519	19.5217	17.6495	14.5326	15.2533	15.5487	30.275	15.8692	21.5203	26.5495	9.48276	12.4095		22.8678	17.988	7.45872
[truncated: 145 more columns]

## Sheet: Figure 2A 10_100
0	8.98734	20.4031	6.26984	13.0917	16.7568	15.4691	21.6727	21.6587	17.7379	45.4485	46.5968	13.9773	31.9221	17.9407	8.4	24.7157	21.587	15.7244	15.6		10.5644	19.1257	9.36885	12.7006	13.4778	10.5476	20.2336	30.6909	36.75	16.9451	17.123	10.5785	21	18.6692	24.8017		19.6099	15.036	10.272	19.2205	22.3243	32.8966	33.4014	13.3468	9.86747	25.1278	44.2468	20.5602	24.783
7.99045	9.09615	19.0083	6.99153	14.4907	16.6296	16.9379	30.2437	23.0826	21.5	42.7132	43.4132	20.6577	26.9396	17.0611	12.6907	23.9223	21.7246	17.0848	16.4855		8.68085	19.0808	10.2124	13.4807	11.8421	8.8871	20.5481	20.629	28.6496	17.7716	13.1606	12.6636	23.0417	16.7438	28.3136		19.8767	15.8865	12.0619	17.7388	21.0933	30.872	28.2625	15.6413	11.6053	23.2612	45.5855	26.2979	23.9905
15.9902	8.32903	16.6617	6.75573	14.931	20.1407	12.7586	22.8333	19.7787	16.2045	44.8148	39.5573	15.0625	25.7568	16.922	10.2593	24.4474	21.6901	18.0946	15.3015		7.40952	18.8205	10.0789	13.5486	11.7455	10.1446	18.3806	25.1327	22.5667	15.7205	13.9928	10.7364	20.0686	15.1704	24.6		25.3706	15.3611	12.6909	14.3281	19.5342	25.9574	22.6963	16.3135	12.8209	24.3609	43.2895	31.3857	38.0127
23.9898	8.38608	18.0511	9.12598	19.4821	16.5245	13.9565	32.1589	19.0894	18.1655	48.1591	34.1667	15.0452	25.8392	17.2	7.81746	17.9113	19.3472	14.545	15.4651		8.94783	19.9369	9.18333	14.3171	11.2476	13.4713	26.2632	32.9175	16.8045	16.2822	12.4681	13.6864	15.0413	17.4853	25.3458		19.2541	14.543	13.0308	14	21.932	35.55	25.0153	16.2811	16.25	26.6519	45.5933	31.5817	34.4149
31.9896	10.1911	26.4931	11.7669	27.7658	22.0929	17.7677	36.3097	27.6889	22.3526	49.963	33.3768	20.5612	31.1479	25.8686	9.87288	23.9649	22.234	19.8604	20.0385		11.0982	22.8929	11.0752	14.9302	12.7714	23.4318	25.0313	33.9167	29.2154	19.0432	12.986	20.9652	20.8175	25.6738	35.5		24.9219	19.7857	21.1983	15.4198	23.2374	34.7533	33.8182	26.1676	21.0909	30.6742	54.9371	43.726	38.4206
39.9894	12.2099	42.7463	15.5714	39.6818	36.4069	26.067	49.2155	45.1783	33.526	56.375	40.2296	33.4199	38.679	32.5069	14.823	30.8969	34.2652	24.3122	28.6642		14.9825	25.7463	17.2705	22.0588	21.3789	37.8025	24.5952	38.1441	38.1181	21.9202	17.6496	29.8361	33.0703	42.6519	41.161		32.6389	22.4966	34.8661	24.8651	33.8227	46.9384	51.3596	45.836	26.1351	40.597	67.828	58.2909	47.9043
47.9892	15.4088	63.9478	18.6172	59.5	49.6259	32.3929	62.8522	65.2917	43.3706	64.7143	40.3929	51.695	44.4068	39.5683	20.437	40.6559	44.4203	32.6239	41.6031		19.8	27.4879	22.5739	28.7303	22.6792	49	22.5818	52.4574	52.9254	27.7425	21.5	38.3846	38.1835	62.5448	53.8321		40.1538	28.507	55.3613	31.844	44.7192	55.1457	74.5526	66.6561	33.5341	56.0698	88.3	80.9432	62.9231
55.989	19.1635	79.4348	23.2705	77	65.531	40.533	86.0603	77.1496	53.5616	71.0922	45.2887	66.6	40.3728	48.3542	21.2623	47.4881	56.1419	38.5227	51.4683		24.1301	29.0846	25.4	38.6111	29.4348	44.6235	32.7901	62	72.3023	32.6322	27.2361	47.8264	49.5492	76.1071	70.7603		51.8357	35.9085	65.837	40.8682	58.0208	64.5795	92.7519	89.1902	38.5135	71.252	99.5597	104.339	84.6774
66.0059	25.6	86.1724	28.7797	103.89	83.6911	54.4271	112.126	104.136	63.9712	85.5704	57.8175	86.3453	66.4274	55.5597	26.2308	70.8878	73.8593	53.0402	69.569		29.1667	35.8673	32.2435	47.8621	32.43	51.493	31.56	74.0175	94.0692	39.943	38.6538	52.7768	51.4615	89.2049	89.9839		59.3922	42.7132	80.4444	53.3772	82.5882	90.0517	98.3468	123.175	53.7294	85.256	131.643	118.005	105.951
74.0057	22.9706	91.2193	34.3675	89.8349	67.8455	48.4241	42.908	97.9	54.069	77.563	64.011	80.9496	40.187	43.315	21.5727	49.4198	37.488	50.9109	29.2828		30.4646	34.3463	32.8505	44.5625	30.0204	50.9512	27.4203	75.9175	74.1524	37.519	43.1654	44	51.0086	90.6522	43.0331		57.7219	44.7328	74.8878	47.0841	96.3974	94.6983	101.466	148.508	54.4247	62.4211	140.568	125.484	95.7257
82.0055	21.7029	81.287	35.0672	65.8721	70.3729	48.9076	91.8247	95.5	63.4297	85.3071	59.9024	86.5821	44.2667	46.2422	21.1	64.9688	34.8125	55.3122	60.3679		33.7315	34.6569	32.9474	45.3879	30.8049	53.3778	35.2973	79.5895	52.7536	37.3043	40.3636	54.3761	47.0179	76.8908	33.526		61.1266	43.1466	57.7794	46.7748	100.316	90.3208	87.3983	145.729	60.8313	53.8696	146.219	126.552	106.504
90.0053	28.2829	102.718	35.0508	112.061	90.6094	57.3571	39.55	103.735	71.3182	90.1348	82.145	94.5391	49.3047	52.4961	24.5766	74.233	55.8281	60.6634	82.848		34.2647	40.6587	31.5922	49.6642	32.2821	49.9342	33.2917	86.6727	64.2747	40.6647	45.113	63.1316	56.1415	101.388	58.1057		63.1884	43.8239	44.5	39.6739	107.386	92.5583	76.5	118.691	61.1149	56.5244	145.418	134.384	123.548
98.0052	31.6266	103.186	19.9247	116.667	98.0376	62.0765	131.15	106.373	74.4173	85.8693	84.1752	93.5379	50.5496	55	25.4455	74.5043	71.1642	61.5885	73.2881		35.6957	42.7156	35.398	54.3333	32.9826	54.6753	31.9359	91.1188	93.2314	44.1525	39.8704	55.6574	60.8547	100.78	42.102		62.8291	43.2129	53.7547	53.6792	104.503	92.5692	71.9106	111.242	52.8	86.7905	144.488	131.823	123.156
106.005	33.7267	92.7874	13.7826	107.58	96.6412	57.1939	113.351	103.817	73.6732	80.3797	91.6715	90.9521	45.4127	54.461	25.4151	63.431	87.6642	59.1574	66.5082		34.8661	44.0787	38.1858	53.1837	29.9167	54.8289	49.5227	80.5361	96.7377	45.4588	36.3854	55.7778	58.3879	86.4621	48.028		58.8606	44.4718	61.809	69.7241	99.6763	77.0085	70.8824	114.82	58.1569	86.9902	129.205	134.068	118.722
114.005	32.4268	84.72	11.8842	99.3694	93.4779	57.6131	112.44	98	70.2329	77.6062	90.7899	85.0559	44.963	53.2643	27.2973	63.6311	83.9767	56.242	77.5039		36.0566	39.7295	41.7043	48.7799	27.6571	42.7869	49.7283	77.4504	91.7179	46.5536	37.1709	49.7436	54.8305	79.7165	34.0643		55.9887	43	74.6518	71.5619	91.2153	77.5504	51	115.629	54.7653	92.5862	134.087	126.332	111.173
122.004	31.0191	77.7101	29.0625	57.6531	89.4485	53.5333	122.706	96.3306	68.2643	74.6962	86.4643	75.7724	66.131	49.9338	24.1667	65.1885	82.0569	56.6009	80.8862		32.6505	39.2921	37.1017	47.5414	26.8776	42.1628	58.0099	76.7451	93.6532	39.1598	34.4957	55.1983	54.2403	74.6963	29.7222		52.9191	45.1631	80.0157	59.3832	84.8601	76.6897	57.3688	113.594	54.92	99.2114	121.215	114.783	107.308
130.004	29.6994	79.442	17.069	79.7736	84.4389	46.305	123.878	90.5414	67.8794	72.7205	79.9482	71.3618	54.142	52.2464	23.5164	57.456	81.8085	53.7489	74.7846		33.5102	38.4406	31.3852	42.8312	22.0417	47.814	48	68.5963	89.0081	38.1205	31.8468	51.4874	49.8455	75.5036	42.2439		48.4444	40.3194	83.2754	64.0566	81.8714	80.3873	61.4118	104.759	54.8608	113.008	117.006	104.135	98.5522
138.004	27.1366	73.3407	31.6463	91.4274	80.8841	45.7762	97.1681	87.218	59.227	71.9006	69.5286	65.1258	53.142	50.9858	22.1395	51.4436	78.5038	50.4706	64.7895		33.6667	38.1872	30.1508	42.5436	22.4571	55.2603	50.4343	62.2	89.6667	35.7041	33.9016	44.1967	47.4766	72.5072	52.2937		48.6554	37.2313	83.6794	54.7059	70.2137	74.5217	66.0211	101.612	45.6517	111.659	109.123	98.6927	95.303
146.004	25.3148	69.8759	24.9444	89.2308	78.0219	43.3024	91.7232	78.3889	56.5899	65.037	64.2113	61.5091	45.2814	45.8662	22.6136	52.4766	72.0071	48.9324	67.672		34.8421	36.9469	31.0635	39.3611	20.2906	36.7857	39.6778	58.3361	84.8279	34.3865	26.7538	44.9615	45.4851	67.4453	88.4173		44.2386	36.5449	77.4964	51.4712	70.0916	72.8553	63.7333	100.743	48.1078	106.07	100.805	88.8466	88.7023
154.003	24.519	66.029	22.9596	81.6797	70.3456	40.0483	97.5431	70.7941	55.5172	65.0179	67.3261	57.4172	40.5698	42.6434	20.8984	47.6515	69.782	44.2965	64.9048		29.4951	35.0905	27.7304	37.2368	18.4219	39.7436	38.4578	54.339	70.1441	32.7091	28.4472	45.2672	44.2348	60.223	65.945		42.5511	33.2	66.7376	54.0551	63.2748	70.0714	59.3453	85.5989	42.1947	100.897	96.6727	79.4973	86.4848
162.003	22.6265	61.5845	24.1923	79.4844	62.563	37.4058	76.7969	75.1029	51.3182	59.2899	68.403	52.0625	38.7568	38.2958	20.8582	47.1163	64.8986	44.44	69.9771		25.6535	34.5877	24.2131	37.5816	17.5347	45.2286	34.2381	50.9916	68.2881	33.5244	24.8881	41.3443	43.0296	57.1338	107.258		41.5291	32.0783	71.9051	54.4959	66.2993	66.481	57.2286	82.2793	39.52	93.0382	88.087	74.2595	80.2993
170.003	22.522	56.7113	25	78.1654	59.1898	36.3981	85.2705	72.2518	50.331	55.8882	66.7087	50.1677	32.8765	34.9716	21.0543	43.4754	63.8195	41.5	66.6953		24.6082	32.0968	23.6066	34.7578	17.7355	40.9275	31.1648	51.6772	66.4118	30.7836	22.5	39.314	38.2963	56.0282	92.2707		37.3795	29.4172	66.2624	52.9688	64.6296	63.1293	56.3077	79.462	37.5888	88.7463	85.9437	74.9686	78.2656
178.003	21.0536	53.8169	21.8235	77.1709	56.8143	32.4505	52.9829	72.1314	50.0131	52.8935	64.9847	49.6051	32.4458	34.5899	18.9922	39.1339	60.0226	37.9591	58.1905		26.8208	30.4155	22.3	32.9023	16.0234	38.625	28.25	50.0082	66.1333	28.491	22.1163	41.881	37.8148	53.3904	94.2119		34.5	29.6994	65.0563	48.9672	61.0227	62.8387	54.9854	78.828	32.6893	87.8939	84.1104	69.1117	71.812
186.002	20.3252	50.9241	20.9744	81.2984	53.3723	31.0099	61.7244	64.8148	46.3856	47.9529	56.0301	44.6049	35.1494	32.2971	20.2248	37.1654	47.2857	36.3227	52.2869		26.6952	30.3756	20.76	31.4967	15.3083	23.1667	27.1923	47.4961	61.4959	27.8571	20.8769	36.8583	35.1298	47.5069	95.616		35.2414	29.227	59.5931	47.1622	61.2319	53.6564	53.2199	68.6487	31.7739	83.1221	83.2312	62.8172	66.2647
194.002	19.8599	46.82	20.697	73.4655	50.7609	29.0146	72.3178	60.0667	44.625	45.6136	51.8296	40.1353	34.9724	19.9333	17.9618	35.619	52.3333	34.1591	44.4191		24.7835	29.4319	19.7295	32.3935	14.48	21.2784	31.6979	42.3858	60.4098	26.1017	20.3333	36.7155	33.3846	45.1667	96.6068		33.6425	27.4121	53.4966	45.1066	49.7803	55.45	45.4236	61.1088	27.1197	80.5564	75.7901	60.9433	67.0625
202.002	18.3902	44.1824	20.0303	74.5339	48.6667	28.1724	68.2623	58.6567	43.0256	43.2176	51.2137	39.6325	33.4318	18.5149	17.0273	32.4154	51.2941	32.3734	47.376		22.7196	27.2	18.15	30.0932	12.6783	24.0357	29.5595	40.5433	58.0084	25.3929	20.3016	35.935	33.088	42.8041	84.119		29.6284	27.6235	52.4931	44.7417	58.7015	53.2176	48.2958	63.6298	25.5804	74.0147	77.1731	60.9275	64.8473
210.002	16.9394	42.4406	18.049	73.9008	44.5674	26.1951	74.2927	57.6617	40.7355	41.6488	46.5109	34.8857	31.4444	18.0204	15.92	31.1111	47.9124	30.2926	42.3475		21.0778	26.6796	19.7759	28.9074	11.9098	30.0602	28.7778	38.6111	56.9027	24.4072	18.6992	35.45	31.2813	40.1931	83.7778		28.9263	27.6988	48.2857	43.6783	51.1971	44.2588	46.3269	60.0337	27.7358	71.2815	74.65	57.1799	60.728
218.001	16.503	39.766	17.1408	67.3175	41.9507	24.6244	67.3622	54.0153	40.2632	40.887	47.7377	33.4277	31.2179	17.7541	16.0648	30.3511	43.4179	29.4502	42.0492		23.2818	25.5049	19.1356	27.1563	11.6638	26.9239	26.4951	35.623	56.2281	22.8902	18.8615	33.8	28.7368	37.7222	82.225		26.9622	25.1595	47.6216	42.9355	48.6522	46.9722	44.3147	56.9769	27.8	69.1176	68.5316	51.526	54.3871
226.001	15.8107	37.6479	16.9158	64.288	40.6312	24.005	59.771	53.9927	39.2405	38.1707	42.5441	30.7778	30.337	29.3043	16.562	28.4308	43.0584	23.9068	44.3306		21.6471	23.5172	16.7815	26.2486	12.8684	29.0549	24.9271	36.0606	53.1597	21.9649	17.1654	28.878	29.1308	37.0822	58.4508		24.7579	23.0765	45.3404	39.6894	48.4245	42.7514	41.6013	52.9261	25.4444	63.3566	64.9264	49.4536	56.1613
234.001	15.2632	36.9035	16.1771	58.0726	39.2908	22.6158	65.7903	50.4234	37.6599	38.4037	41.9851	28.5767	28.6333	21.541	13.9921	26.9141	38.9161	25.2876	39.9597		20.6436	22.8075	15.5547	24.7461	13.3913	22.806	23.1684	36.3798	49.822	21.386	17.8889	29.4803	26.2222	34.6276	65.9455		22.7778	22.1302	41.8367	31.8091	49.0647	40.9392	36.4658	53.044	24.3148	58.6617	62.3975	47.9158	49.0625
242.001	15.0181	33.8601	14.5644	57.7692	37.2676	21.6225	58.2857	50.9416	36.0448	37.4025	41.7226	27.9321	28.9873	23.1268	15.8413	25.2205	37.5319	23.8326	34.9541		20.115	21.9612	15.904	23.597	11.6529	20.7288	22.0426	31.8571	44.4252	19.2831	16.391	27.5669	26.7852	32.8767	32.622		23.2926	20.9034	43.979	33.1057	44.9783	36.6337	33.3012	55.9672	24.1556	59.2727	58.512	43.7358	48.2177
250	14.9133	31.2465	13.8302	54.7739	36.1597	22.4327	55.6279	47.6512	35.1567	38.0696	37.4789	26.0359	27.4186	29.0538	15.0246	23.8462	34.2481	22.8856	34.1641		19.9902	20.3831	14.2063	20.9251	10.8087	23.5444	22	30.5476	42.75	18.5833	18.3462	25.4961	25.4104	32.2222	24.5403		23.212	19.6782	39.5245	31.537	41.4397	37.4464	35.241	47.9664	21.5641	56.7519	56.5767	42.1327	45.0635
258	12.5385	28.9155	12.4412	51.3729	33.3566	20.6786	54.2734	41.8551	34.3361	37.3421	36.3462	24.9938	27.2919	23.5196	13.7034	23.5538	33.8358	21.31	36.313		17.3036	19.5404	12.813	21.9231	10.4455	20.3636	22.3483	28.576	41.9826	18.2222	17.5	25.2595	24.4015	28.9861	37.5154		21.4	19.6457	36.7172	27.925	39.0426	34.0183	33.4186	48.4481	22.0361	53.0458	52.4451	37.5079	44.3701
266	12.3392	26.7958	12.6058	51.879	31.7174	19.1414	52.1181	40.9014	33.1168	35.8446	31.146	24.5321	25.6949	25.7822	14.322	22.2213	35.7226	20.1535	36.6493		14.4268	18.4802	13.48	20.9531	10.1217	19.1354	20.3438	28.1282	38.4215	17.5361	20.6496	22.5469	24.9078	28.0685	25.1598		21.0914	17.807	35.1517	28.4883	42.3623	33.5854	34.6871	46.5402	22.2929	50.3835	52.2609	38.6387	42.1024
274	11.4588	27.4345	12.1068	45.2326	30.2254	18.0872	47.3468	40.777	31.8414	33.4313	30.1069	22.4224	24.5235	20.7653	12.2687	23.0161	33.4493	19.3144	34.7407		14.9479	18.3014	14.7203	18.2121	9.11905	16.2981	18.0093	26.25	36.5	17.9682	16.7073	23.694	21.8582	25.6781	24.4685		19.5426	17.3706	32.2958	26.0968	39.8102	31.9112	31.0545	42.237	19.6863	49.448	51.9509	34.7385	42.0163
282	11.4128	23.9448	12.0377	44.3529	28.2766	16.8667	46.157	39.3885	28.9217	33.1635	28.3504	21.9752	24.2767	20.8511	11.3462	21.9844	31.6812	17.7091	30.2824		15.7479	17.6	13.6975	18.665	8.91071	13.9381	18.9027	24.374	35.0609	19	13.2366	21.5547	21.7609	24.2416	25.5404		19.9158	16.6127	31.3379	26.1683	39.7464	28.4529	27.6185	39.1497	17.8922	44.5448	52.4268	32.4767	40.3307
289.999	10.9655	23.9932	12.1058	47.6446	27.8897	17.0314	41.5983	38.0139	27.4825	35.6067	30.9925	20.0479	24.4384	20.266	11.6129	19.1575	31.9333	17.8444	26.0629		14.82	16.9381	12.5122	17.005	9.13793	14.6796	17.9722	24.3033	34.181	18.9412	16.584	20.5308	19.8759	22.1448	32.6601		18.7385	15.3605	29.9189	27.934	34.9858	27.5568	27.8352	38.0177	19.4086	44.2609	52.1835	29.9119	39.2193
297.999	10.9162	22.9296	11.5	40.7778	25.3655	16.2263	38.322	36.375	28.5912	35.8837	31.0221	20.2061	23.7338	19.1111	12.4754	19.0763	26.458	17.0396	29.1324		14.0631	15.8454	12.7917	16.7767	9.42857	15.1319	17.0099	23.9593	31.6748	18.1134	13.4341	19.7424	18.6015	22.2207	29.6587		17.1579	14.5575	29.2368	24.1579	35.2029	27.622	26.1071	39.1579	18.5618	42.5429	52.9873	29.28	36.0455
305.999	10.774	21.8014	11.6154	36.4018	23.9574	15.7234	36.2692	35.1985	28.2632	36.0923	32.0797	18.1018	23.1364	18.9894	11.7244	17.6538	27.1825	18.2987	27.1942		14.1818	16.6753	12.9917	16.8204	8.95122	14.3261	16.7097	22.8689	30	17.3902	12.373	20.7008	17.824	21.4545	30.1087		16.3622	14.7006	30.5411	23.8986	33.5571	26.4412	24.157	40.8655	19.3378	42.8235	48.8839	28.0529	35.5872
313.998	9.93182	21.9021	10.8627	37.7724	23.6331	15.7253	37.8333	30.4104	26.2394	34.7176	27.0296	18.7613	21.3446	18.3012	10.6031	16.6107	26.3382	16.6476	25.3759		15.3263	16.1582	13.9817	16.0099	9.44531	12.8023	16.2273	22.2957	27.6991	20.0833	14.7686	20.0078	17.1966	21.3592	28.2984		17.7225	15.3315	25.9408	22.5328	30.4345	24.2857	23.0514	38.5732	17.6341	38.5441	44.0663	26.5231	36.0593
321.998	9.21714	21.4672	10.4505	37.7717	21.8872	15.0747	37.6774	25.4444	25.2162	34.6614	34.0746	17.6772	21.3577	19.8736	10.1364	17.1022	24.383	17.4386	26.2893		13.5684	15.2487	13.5469	15.3495	9.71552	13.0889	17.5435	19.4273	26.3417	25.3505	11.2519	20.8819	14.916	20.4857	30.9924		15.8854	14.6092	25.8344	21.6806	32.8222	22.5778	21.5361	38.3869	16.4868	37.3286	43.6098	25.4398	33.0231
329.998	9.07471	21.146	10.0194	31.627	21.1194	14.7966	34.2321	24.4545	24.9615	38.6204	29.8828	15.9438	22.0657	18.2921	11.2283	16.9462	23.7899	16.0089	28.9635		13.7206	15.8743	14.0541	15.965	11.4522	14.0843	16.3608	19.6404	25.9915	24.0885	11.9921	21.6119	15.6947	20.4468	26.2932		17.8426	13.9465	25.894	20.3514	31.65	20.6591	20.6571	36.9462	16.0515	34.2374	50.9392	25.5183	32.7063
337.998	9.34091	19.9118	9.87273	30.0588	20.3821	14.1582	35.2212	27.2308	24.109	33.9068	27.8288	15.4038	20.9184	16.3333	10.5481	15.2761	22.4604	13.8148	27.3985		12.8208	15.7672	12.958	15.6089	13.8969	13.1031	17.14	20.9483	25.8505	21.7627	12.969	19.7903	15.7581	20.2276	43.5804		15.0305	13.7308	25.0608	21.5822	30.5461	21.3687	18.4368	35.6311	14.7071	33.1324	49.6575	23.5556	30.9187
345.997	8.97674	18.8273	9.6875	28.0259	20.3588	16.5056	32.4952	34.8	22.9872	34.0081	25.3264	15.2124	20.6243	17.7045	10.1	15.6444	21.9793	15.5862	26.4724		13.3118	16.0859	12.1083	16.07	11.0182	13.8333	18.4519	20.181	26.2545	18.6303	10.4485	18.6364	14.2016	18.6331	44.2		15.1684	14.7742	23.6623	19.5493	27.9474	20.1724	17.5449	35.3276	15.1053	31.9568	52.9296	23.1927	31.906
353.997	8.37356	19	9.48113	27.7934	18.6277	15.1899	30.625	31.7833	22.9329	36.0086	24.4122	14.6582	21.0345	15.75	10.4538	14.6058	21.1469	15.3796	25.0081		12.4674	15.2338	12.1391	14.675	10.7522	13.4177	19.0789	19.7672	23.0229	18.1538	9.90071	18.5354	12.7188	18.5714	42.9612		14.3005	15.212	22.8609	18.3669	25.8712	19.5089	18.5739	29.1688	14.29	31.4825	46.3797	20.6702	32.3367
361.997	8.76647	18.4242	9.38461	27.3136	20.3233	15.2167	27.8235	31.5696	22.7172	34.2	23.8451	14.4713	20.695	16.8526	9.99231	14.9559	19.7015	15.5177	25		11.9038	13.4789	11.2578	13.602	12.2762	11.4457	18.0323	17.5172	25.3145	16.4483	10.8582	17.8016	13.155	17.4926	39.3471		15.1939	13.9833	23.1474	18.5935	25.877	18.8011	15.8644	27.5422	14.3711	31.2482	30.8226	20.8542	30.4227
369.997	8.12791	18.5821	9.05217	26.0992	18.5041	13.973	24.6232	27.7412	22.1786	32.7561	26.034	13.7439	20.943	15.8736	9.62308	14.7388	19.0952	16	23.9833		12.9479	14.6154	12.3772	13.2865	10.5259	13.378	18.5765	18.0609	24.2522	16.55	11.6963	17.7891	12.2857	18.5109	37.4632		15.2211	13.8556	22.1361	18.9669	26.5214	17.3676	17.6222	27.6687	13.6261	29.7647	38.0976	21.5385	27.6481
377.997	8.06548	18.9701	7.94545	24.4031	19.2308	13.0506	24.8298	27.7717	21.5035	33.7131	22.6259	12.9568	18.7153	14.9775	10.0072	14.6343	19.3228	15.8739	22.0278		12.4845	13.87	9.70079	13.8571	9	10.8265	16.9759	17.6415	20.685	14.3769	11.0362	16.5128	13.0303	18.295	36.6885		14.6467	13.7956	21.0329	19.0504	25.7951	16.1813	16.3039	27.0432	13.4949	28.5441	34.8735	21.7716	25.6967
385.996	8.50303	18.5	8.17391	25.1563	17.8843	13.3833	25	26.6476	20.958	34.7705	21.7075	12.5065	19.8333	15.8333	9.49618	13.75	19.2328	16.2775	18.7604		12.9684	13.3757	10.5294	14.799	9.79381	9.46316	17.6867	18.2455	21.065	15.3651	13.8923	15.8174	13.4911	17.7447	35.3898		16.5866	15.3873	20.641	18.9099	25.374	15.6833	14.5222	25.8448	12.9417	27.5493	36.8242	20.4167	25.9457
393.996	7.26901	17.1857	8.42478	23.5507	18.629	14.1366	24.395	23.4757	20.5319	33.2891	20.7958	12.9539	19.6649	15.2981	9.61702	13.9254	18.5962	15.6955	19.7817		10.7593	13.4247	12.3478	13.4879	10.3263	10.2604	16.35	17.6121	18.1111	14.2154	13.7021	16.5143	13.1983	16.6454	31.845		14.3385	14.0168	20.9412	19.9722	24.0923	16.3736	14.5787	22.9333	12.8247	28.3143	32.0617	18.8595	26.0873
401.996	8.1506	16.7786	8.56604	22.1739	19.2049	13.3295	27.9806	24.2857	20.3563	33.4923	19.1418	12.5759	17.7848	14.6132	8.53901	13.8106	19.0364	15.2036	19.7405		10.9402	12.7121	12.4825	14.9512	8.05042	10.0805	14.2209	17.5897	19.4724	13.5538	10.7007	16.5049	13.0339	16.4437	32.5115		14.7382	13.4535	17.596	18.0261	23.9919	15.2431	13.5	23.9722	12.6842	25.2571	33.2012	19.4096	26.7559
409.996	6.74706	16.6857	8.76522	22.084	17.8205	12.8503	26.4712	22.6262	19.7261	33.3644	19.6183	11.6078	15.5125	15.1047	9.29323	13.7279	17.4016	14.5946	19.4318		10.7157	13.3665	12.0547	14.9559	11.4957	10.13	14.6947	17.1721	19.0236	14.125	11.4524	14.967	12.3333	15.9504	32.3095		15.2542	14.4809	18.5533	20.9739	24.3664	16.0221	13.1833	21.9218	13.2778	25.7721	35.3537	19.0106	25.5736
417.996	7.76301	17.1915	9.02586	21.1618	19.0917	13.6054	24.2842	24.217	19.5033	35.4386	21.7519	11.5	15.2988	14.9167	9.71852	14.0657	17.8496	15.3955	21.6183		11.0842	15.1378	10.0657	13.4732	11.6071	11.4688	15.7159	15.7742	18.7742	13.8284	12.0662	14.2212	11.5039	16.5448	33.9055		16.32	15.5189	19.0467	20.4344	23.4044	16.4475	12.2712	21.5	12.9882	25.1567	33.8204	19.2228	24.5758
425.995	7.90643	16.9925	7.95614	20.6861	19.7069	14.4837	25.949	21.4078	19.7785	36.5859	22.2941	11.828	16.5732	14.8241	9.75969	13.6014	15.45	14.9865	20.1597		10.283	14.6205	10.5969	14.2059	13.161	13.8393	17.1549	15.8512	18.313	15.7481	11.5538	14.5524	10.7015	17.2609	31.621		16.8976	21.0739	18.6525	18.4811	24.8658	14.7814	12.1503	19.642	12.6211	24.9621	34.1928	18.1111	26.504
433.995	7.01156	16.6454	8.29464	20.843	19.2818	13.6541	23.7622	23.33	15.3636	36.7706	22.774	11.5652	15.5976	13.6842	10.25	13.5662	15.3109	15.2422	20.2845		9.73626	15.3719	11.1439	14.8039	12.4615	12.9688	16.6064	15.1532	18.886	15.25	12.6917	14.8806	10.6115	16.2714	29.9487		16.84	16.0791	17.4189	17.5556	22.6644	14.9227	12	19.8372	14.4961	24.0584	34.4	19.1148	24.5
441.995	7.27907	17.3358	9.1913	19.9478	16.1583	13.5361	26.0833	27.3684	14.2222	36.4138	21.6286	11.6957	15.5313	14.3365	10.8417	14.4519	13.8678	14.6741	19.9828		10.5895	16.0825	10.6715	15.396	14.936	12.4423	14.5929	15.187	16.9754	15.4318	13.9925	14.0526	11.4296	17.3796	29.9375		19.1899	17.0608	17.3099	16.9746	22.9437	13.7447	13.0857	18.4503	13.624	25.3942	33.9632	20.385	20.4586
455.892	8.38182	19.7676	10	23.696	18.0403	15.8756	26.2906	28.6931	14.6514	40.1134	27.781	12.7791	16.179	16.7589	12.7623	17.0229	15.984	17.1416	23.878		11.6909	17.7381	10.6765	17.7474	16.7119	11.0417	16.5285	18.0598	14.1382	18.2797	18.6929	16.162	15.7852	15.7067	30.6071		21.6864	18.9023	18.6475	20.0813	27.5141	17.4611	14.8047	21.5371	15.9063	27.8496	50.9603	22.4486	27.5447
463.883	9.01765	18.6058	11.1038	23.4831	18.4828	17.7254	25.7545	29.866	16	44.4135	30.6791	12.6051	16.0189	15.8108	14.4914	18.2742	15.1016	16.933	26.1228		11.6321	18.4461	11.7305	18.5051	16.7545	9.81915	15.5263	17.0496	14.237	17.7949	20.1563	15.5543	16.4264	15.8592	30.5111		21.0633	20.4578	18.8433	18.9804	27.3546	17.8833	14.075	24.9521	16.8734	27.1176	46.0307	23.2135	28.6311
471.882	8.12571	18.5839	11.29	23.0976	17.7815	17.7112	24.5263	29.6064	14.5333	41.757	31.0963	12.0861	15.236	16.7632	14.2759	20.0833	15.5231	17.2208	24.437		12.3514	19.1912	10.6364	21.0924	18.4426	9.89888	15.1593	17.3361	13.7045	17.8512	21	16.9474	15.9911	15.0764	28.8857		23.816	22.4908	17.9318	18.8174	26.6288	16.3006	14.9653	22.3095	17.8696	26.5079	47.6857	25.0387	28.9083
479.882	8.71676	15.237	11.0306	20.5556	16.6179	19.6557	16.4841	29.6146	14.8797	44.232	28.8647	13.0299	14.9812	15.7672	14.0171	20.0976	12.8605	17.7706	25.68		12.9912	21.2075	11.1221	22.9837	19.3932	11.1275	15.3423	17.9464	12.8254	20.1695	22.2366	15.459	15.7264	14.4861	27.9323		24.9181	20.7927	17.4113	21	27.9677	14.6977	15.4011	19.6587	18.9342	26.3719	49.3497	23.2963	27.8077
487.882	9.90751	15.4571	11.3478	18.416	16.4194	20.6825	17.2326	30.0816	14.4494	45.8699	30.7068	13.2214	15.8353	15.2182	12.2295	20.3814	13.2231	18.0756	25.6992		11.8376	19.79	10.9	21.7568	19.5345	9.92045	15.3519	16.5526	13.28	19.371	23.6552	15.0781	16.0467	13.8662	27.2794		24.731	20.939	16.3873	19.4865	26.735	15.7543	14.9235	21.9264	17.77	26.7385	42.6988	22.7897	28.8347
495.882	8.5814	14.9185	10.1383	17.5113	17.544	21.9476	16.7891	28.2211	14.2658	42.4804	32.7642	13.4588	16.2037	15.7727	11.3415	21.1356	12.9778	17.2304	24.15		12.7931	18.5808	10.2464	21.4022	25.9741	10.3789	14.4414	18.1062	13.1417	18.6271	23.5154	15.2836	16.4902	13.2628	26.403		26.0402	23.0595	15.1	18.8302	25.5686	15.6944	14.811	21.0414	16.31	25.7583	42.3902	23.4817	26.2623
503.881	9.98295	14.5182	11.3882	16.8759	16.6364	24.1302	16.2214	28.9394	12.702	44.3217	33.2906	12.4895	16.2437	14.3832	12.0909	20.6897	13.4231	17.8836	21.2735		11.6429	20.0914	10.4676	23.2	25.5508	11.7447	14.7925	18.6018	13.05	17.7586	23.874	14.1756	16.7436	13.4071	27.8045		24.5536	23.9829	14.7538	18.5238	25.89	16.5964	16.1065	21.5732	17.1856	25.2955	37.471	22.9624	23.063
511.881	10.9489	13.8714	10.9032	15.5401	18.2063	23.5026	17.3923	24.2268	13.4898	41.2566	32.0254	13.2138	16.0988	14.8636	11	18.1538	12.3906	16.9782	22.2593		11.8909	20.0582	10.3873	23.354	25.0373	10.198	14.3273	19.7664	13.5122	15.0708	24.0593	13.2769	19.7465	13.4207	27.4318		25.6648	24.0349	14	18.6187	22.5612	16.2013	15.6946	20.4759	17.8605	26.0896	40.4744	25.0219	23.9769
519.881	11.2791	13.6071	10.9688	15.0719	17.5859	25.3105	16.8309	24.6667	12.9257	48.6692	35.9504	14.6057	16.3832	15.6261	10.9766	17.0275	13.0308	18.1491	21.125		11.0492	19.623	9.77037	24.9474	22.7609	10.783	14.514	19.0893	13.0496	14	25.6047	12.5164	18.2222	13.2027	25.1029		25.3046	22.4412	14.0455	18.0544	22.1495	15.6486	16.4471	17.7289	16.0541	24.5423	35.8701	24.8222	22.843
527.881	10.6647	15.2098	10.2019	15.3796	17.2835	26.5519	18.7794	22.1584	12.5532	47.3241	36.0171	14.0441	15.773	14.7143	11.4697	18.1892	12.2248	18.4249	22.1484		12.4194	19.581	10.3	25.9448	25.0992	11.3627	14.2091	19.6476	13.7317	15.0439	25.1508	12.24	17.9634	14.1379	27.3282		24.733	23.8876	12.2973	18.6522	23.7204	14.8389	17.0862	18.9766	15.843	25.295	36.5636	24.6257	27.876
535.88	10.7485	14.2411	10.1887	15.7239	18.0238	26.8182	16.9466	22.5505	12.9868	41.6687	36.3607	14.363	16.6582	14.2946	11.2913	17.8522	12.2047	17.4626	21.3411		12.2205	19.5487	9.72441	26.2561	23.3462	12.0095	14.6019	18.25	12.7563	14.1495	24.3307	14.5159	14.84	13.7671	25.291		26.1477	23.3575	12.6034	18.5954	19.2088	14.9172	18.2	16.7866	17.0174	25.5342	34.1829	24.734	29.3719
543.88	11.023	14.9556	10.2283	14.6	18.8319	25.6576	19.5806	21.945	12.5541	46.6842	38.8862	14.382	18.3141	14.3611	11.6457	17.3478	12.2463	17.7743	20.5198		11.6612	23.8063	11.2677	25.8614	22.3333	11.098	14.7679	18.767	14.0078	13.9434	22.5667	13.4286	14.6471	13.5643	24.5328		24.5915	22.3699	14.1148	20.7372	21.9038	14.5894	18.9045	18.1534	16.284	26.8227	36.4096	24.4368	31.3103
551.88	10.3128	15.6045	11.213	16.1136	20.6638	27.1093	17.9187	20.604	12.4069	44.0968	39.8917	15.7338	18.1745	13.703	11.9302	17.9828	12.1985	17.7557	21.1145		12.5739	22.1935	10.7154	27.0287	22.437	10.0294	14.3009	18.8598	13.0593	13.0714	23.843	12.9587	15.5119	14.9714	27.2071		25.1264	22.8284	14.9424	19.9839	23.7358	15.3464	19.4375	17.2289	15.9268	27.1915	40.697	25.4074	31
559.88	10.7169	15.4714	10.9907	16.403	21.1504	27.3957	22.319	19.7071	11.8986	44.1274	38.6752	13.3935	19	13.7525	11.1022	16.8899	12.8462	14.4017	22.5246		12.5345	24.8941	11.112	27.2924	22.8306	10.0515	15.4649	18.9286	13.0407	13.5478	22.5039	12.094	17.2976	13.911	26.4926		24.1479	22.9042	14.5118	19.7419	20.7193	15.1277	19.7119	20.1023	14.9818	27.5532	38.5776	23.75	30.4419
567.879	10.2907	14.0423	10.4474	15.8148	22.6091	29.1788	23.6917	20.2653	12.5	46.3481	39.7881	14.4972	18.137	14.6759	11.9583	14.0776	12.594	18.0545	19.8074		12.7077	29.4778	10.8855	26.8545	22.3231	9.15686	15.4107	18.165	15.2906	14.2797	22.464	13.752	17.2143	13.9161	24.0827		24.1667	24.7407	15.4242	19.3923	21.7624	16.2319	21.0111	19.8647	16.52	30.4521	42.122	24.037	30.3607
575.879	9.24706	14.7	11	16.6391	21.453	26.9032	27.2605	18.9703	12.6443	51.1656	39.9213	14.7516	18.1484	13.8396	11.4621	13.8803	11.9466	18.424	21.2556		10.9487	27.6222	10.5789	23.9172	22.964	8.85135	15.7064	17.5596	14.4454	12.6	21.5859	11.5714	17.4	14.3072	23.1159		23.7818	24.628	15.2609	20.141	22.6226	14.5532	21.5198	22.4398	17.7553	31.1849	41.2744	23.6613	30.2417
583.879	10.7168	15.1096	10.6972	17.2782	20.512	27.2211	25.2393	17.9694	13.0137	50.4679	38.735	15.172	18.9216	13.4757	12.2603	13.2342	14.125	18.9074	18.3462		11.7165	28.2041	9.83448	24.4286	22.2846	10.25	14.9187	17.2636	14.6198	13.9741	21.9839	15.4615	18.2632	13.5796	27.9028		23.093	25	16.5139	21.731	17.2	15.8099	21.686	21.426	15.8133	31.5862	38.9554	24.3172	30.8426
591.879	10.4162	15.0329	10.2821	17.6992	20.4127	27.201	23.8627	18.8218	13.2535	49.6013	37.5591	15.2	18.6503	13.3431	12.8169	12.9626	14.063	19.8904	18.125		12.1405	28.5846	9.96377	23.1471	21.6538	10.6809	16.161	17.7396	14.1739	13.3217	22.7686	14.2385	18.0676	13.4459	25.7047		23.6828	25.5671	16.9366	20.0066	18.1809	14.5429	21.5611	23.3665	16.0759	32.7958	36.9342	26.8053	31.8083
599.878	11.0407	14.4713	10.4107	16.2868	21.0656	26.3385	23.6667	16.5521	13.2071	45.8797	36.9921	15.0944	20.3824	14.8879	13.0621	12.5189	13.3923	21	17.1511		11.208	29.3858	10.9926	24.7627	19.8702	9.77228	16.2672	18.8922	16.2269	13.1028	21.6583	13.5909	17.7273	13.4744	26.3504		22.7701	27.5528	16.3433	20.5849	21.4842	14.3121	21.6441	20.8662	16.9714	31.7914	37.817	24.9946	31.9037
607.879	11.3851	14.471	11.3645	19	20.7669	27.3077	24.1736	18.6429	12.6069	50.2595	40.587	15.5987	18.9573	14.5888	14.1469	11.4259	16.2887	21.0755	17.777		11.7381	26.2367	12.4138	25.6441	18.7708	9.33333	17.0313	17.3235	14.76	13.3652	20.623	15.4812	18.1098	13.7925	26.2555		22.6168	24.8408	15.6866	22.2179	21.3043	13.5461	22.8556	18.3533	18.3115	32.8936	37.8846	27.3842	31.687
615.878	10.2079	15.9085	10.6429	20.088	21.4046	25.9598	20.6953	16.4388	13.1549	45.8052	35.4729	13.5432	19.0613	15.0288	13.558	12.6111	14.031	22.3905	16.6269		10.937	24.3668	10.6993	25.2235	20.5035	9.07826	18.3923	18.1875	15.1949	12.3097	18.6581	16.7007	19.2619	14.6216	24.5865		22.8743	24.7152	15.176	21.6387	21.5938	14.9448	20.5325	20.2903	15.4423	32.6544	35.4605	28.459	30.8136
623.878	10.2303	15.1765	10.3661	19.2857	20.4231	26.5829	18.8	16.63	12.9291	44.625	35.1032	13.327	18.9595	17.56	13.269	11.7103	16.6695	22.4554	16.8613		10.748	24.8549	9.8125	24.1944	20.904	9.81739	16.6349	19.4673	14.8167	12.7818	20.1967	17.2574	18.5934	14.3448	26.0923		22.4885	25.8176	15.5333	19.9613	23.4681	15.2937	21.6629	20.9045	13.2615	30.7956	35.3267	26.5426	31.0948
631.878	9.46821	14.7415	10.4138	19.7218	19.562	27.7241	18.9344	17.5053	13.8705	42.4506	36.4797	15.2111	19.7313	15.7379	13.5891	13	17.4016	23.9293	16.5072		10.6567	23.7989	9.47887	24.5311	20.1016	9.3211	16.1905	20.0556	15.6364	12.0381	18.0496	16.0208	18.1728	13.8446	26.913		22.3051	25.6185	15.5043	20.6207	18.5556	15.7534	21.7647	20.5519	12.7805	29.0815	37.4591	28.582	32.2252
639.878	10.977	15.1818	10.3675	21.2846	22.4318	26.8927	19.5748	17.466	13.4336	40.9809	34.1565	14.4529	18.9763	12.4466	12.6947	12.0902	20.6723	23.0051	15.5714		10.944	24.2303	9.30556	25.2857	19.9618	9.69811	16.0484	19.8182	14.9583	11.6226	17.5167	15.8661	17.6757	13.906	27.625		22.0116	26.512	15.2178	20.0139	21.3448	14.8112	20.4061	20.3268	13.1081	30.8201	34.9742	29.125	25.6371
647.877	10.1628	16.2877	10.8034	18.913	24.7293	26.4048	20.056	18.4057	13.7762	38.8616	34.2719	14.7556	20.6071	13.2056	13.75	11.377	20.1615	23.9275	16.4296		10.2377	24.7594	8.96528	25.3886	15.4044	9.61682	14.7236	18.6637	16.08	11.396	17.619	15.1973	18.0556	14.7697	27.6		21.0345	25.3294	11.0339	21.137	22.6986	13.4593	19.6258	20.44	13.9079	31.1691	34.0828	29.6514	26.5691
655.877	11.0743	17.0068	10.4052	19.0534	22.2424	25.0939	23.7164	17.2941	14.5347	38.2687	32.8584	14.4494	21.1687	13.5859	12.2168	10.0085	23.0234	24.9421	16.1752		11.0957	20.28	9	24.9281	17.6389	9.17647	15.0163	18.6053	15.912	10.7143	16.6641	15.4559	18.0694	14.9744	23.7581		20.4072	25.375	14.5289	22.2941	23.3797	15.0606	20.6453	21.3775	14.6716	31.029	33.7756	34.4096	27.1462
663.877	10.3149	16.9527	11.5981	21.8032	19.9624	24.4951	21.5397	19.2243	14.7333	36.2317	32.176	14.8161	19.5207	14.8077	10.7754	11.0642	24.2759	25.6979	18.5852		11.5259	19.3988	9.216	25.0503	17.1825	9.23214	16.2333	17.6545	15.6742	11.4476	16.256	15.7376	16.7895	16.2041	25.9514		20.9333	26.3394	16.3154	21.4221	18.7857	15.4043	20.0536	21.7179	16.1667	31.942	34.0662	29.8877	30.1484
671.876	10.9774	16.9862	11.8716	21.3438	21.1567	26.1	20.9699	21.7107	15.3061	37.3436	32.664	14.2807	21.4224	13.9717	11.0616	11.9741	25.4286	26.3125	16.5857		10.5526	19.2456	8.90511	24.5063	17.6338	8.96154	15.75	19.3304	17.75	11.4608	14.748	15.0544	17.7976	15.6688	26.3289		20.725	27.1145	15.5	22.3286	17.8158	15.4161	19.5205	21.9662	14.9103	30.2766	36.5563	32.9433	29.7422
679.876	10.382	16.8207	11.566	21.0424	20.5072	25.2452	22.4737	24.3509	15.2532	36.9623	30.447	14	22.6	14.4775	12.4336	11.8889	24.3913	25.7033	17.4326		11.0796	18.7692	9.7305	22.6768	14.4191	8.71845	15.1405	19.6818	15.8385	11.4842	15.0938	16.3759	19.4138	15.2781	26.3423		19.2639	25.4593	12.4074	19.7426	24.3854	14.6143	20.5116	24.3145	13.6056	31.863	36.7792	30.5278	30.312
687.876	10.8453	17.1342	12.1622	23.0179	21.4046	24.7913	23.9853	23.087	15.9177	35.3148	29.2326	12.9943	21.5247	15.6636	12.1972	12.3178	23.7664	26.3757	17.15		9.90083	19.0645	9.51111	22.0584	14.2362	9.15686	14.725	19.018	19.811	11.7931	15.096	16	18.9091	16.4615	23.4462		21.1486	26.1548	12.7627	21.7708	22.5862	15.4571	19.9034	24.6582	14.0694	33.375	38.454	32.2791	31.7099
695.876	10.6337	16.3179	13.1364	21.4758	21.2778	23.8488	20.6489	21.9459	15.6164	34.5975	28.3106	14.0909	20.7429	15.4	11.5111	11.3761	24.8056	25.474	17.7162		10.3871	18.0333	9.5037	20.1384	13.437	10.1698	14.9608	20.8868	20.5039	11.0562	15.2	16.218	18.3571	16.906	24.8333		20.5625	24.3254	11.6182	22.7732	20.7821	15.7972	19.0123	23.051	14.6	33.5674	37.4076	27.6575	30.4823
703.876	11.4593	17.4832	13.1681	24	20.5	23.2402	23.2143	21.422	16.6504	34.3851	27.3684	14.3	21.1512	15.6847	11.3435	12.1681	25.8083	27.0339	17.5267		10.525	18.1585	9.4058	20.7208	14.1417	9.21277	13.945	22.63	16.7846	11.5116	14.4274	15.4726	17.914	17.1342	23.3333		18.3254	23.6893	13.1579	22.4845	22.0111	16.0786	18.2531	22.0211	13.4727	29.1259	38.0316	26.8492	32.4317
711.875	11.1461	20.2416	14.6847	22.0078	20.9024	25.01	22.1022	22.2832	15.9097	36.1296	28.7299	14.5663	20.3642	15.8762	11.2148	15.2222	24.843	24.5833	18.3636		9.96063	18.7719	8.73188	20.2194	12.8917	9.14423	14.0472	23.5098	17.7405	12.0119	14.8651	15.3485	18.9451	18.3924	26.5855		19.2407	22.8554	13.4464	22.4745	15.9697	14.1014	18.5974	22.6197	16.2692	30.5915	35.2013	26.7853	34.7188
719.875	11.25	21.4091	13.4	23.7481	20.3636	22.3523	22.529	23.5	17.0253	33.1429	27.9424	14.018	20.6882	16.1346	11.3846	12.5	24.6293	26.2385	19.8013		10.9919	18.0172	8.37594	20.9811	12.313	8.60714	12.8304	20.6346	17.0775	11.1364	12.6825	15.3984	16.9205	18.9063	23.7254		18.3377	23.018	12.6786	20.4583	17.4528	16.2571	17.7669	22.1898	21.2632	33.6014	36.8013	27.0347	31.6525
727.875	10.887	21.9481	13.0926	23.4113	18.8819	21.455	21.9562	27.5347	16.7799	32.9146	26.2837	13.1029	20.2543	14.75	11.127	12.5391	25.6379	29.2231	20.1553		10.4492	16.1186	8.78986	20.3059	11.5982	8.96809	12.7273	21.4608	18.2034	9.82418	12.627	14.0863	17.6364	18.2453	25.2518		18.1986	24.6923	16.3267	21.1295	16.2895	16.4474	17.2761	20.0857	17.4146	32.5035	36.8165	27.7396	32.4403
735.875	11.0722	21.88	13.5345	25.4797	18.9845	20.6543	26.2463	26.5421	15.9747	32.6037	25.8444	13.1429	20.4886	17.34	10.4118	12.2435	25.2339	30.5357	20.2393		9.64844	15.9626	8.27273	20.1497	11.4561	8.3	13.1909	20.914	16.2119	11.64	11.3306	14.2877	16.837	18.4737	21.1216		13.8727	21.1747	14.7692	20.0897	15.422	15.0699	16.2805	23.4236	16.7287	30.3684	39.525	26.4036	31.9927
743.874	11.904	19.7748	13.5856	24.6186	19.0451	22.096	22.6963	25.068	16.6447	29.7273	23.9398	13.3916	19.5799	12.7705	9.81818	13.5169	21.5109	27.0491	18.3481		10.1301	15.6944	8.44697	18.897	11.3084	7.17105	13.1743	20.6316	17.7273	11.4066	11.315	14.6587	17.7045	17.6346	22.3592		16.5109	20.9153	24.5	23.25	18.931	15.1929	15.5625	24.0432	14.4222	28.6718	38.8217	26.5482	26.3582
751.874	12.608	19.6689	12.5739	25.0382	18.9323	21.699	21.844	25.2551	16.3613	32.3598	22.7634	13.1566	20.3614	14.0137	9.65942	12.9348	18.7188	26.9325	20.6081		10.1557	17.0632	8.31387	19.0833	12.6034	8.68605	12.885	19.819	17.5935	11.9468	11.1591	14.6308	17.1628	17.7935	24.0483		16.1059	20.6901	26.0156	24.7059	18.2041	14.2593	15.4903	26.0368	10.8846	30.7786	37.8544	27.5056	25.6136
759.874	12.5747	19.3933	13.6897	24.1353	18.3083	20.0964	21.0299	26.3226	16.784	30.1437	21.595	13.0732	19.4819	13.3605	10.3235	12.7727	21.0918	26.2831	18.8169		10.2231	16.0351	8.07353	17.9706	11.8509	9.62626	11.7	19.3393	18.1083	13.0101	11.0709	14.1594	17.4302	18.3974	24.9728		19.8636	19.9655	24.5794	19.1026	17.1474	15.8794	16.6275	21.9779	9.86957	27.8268	38.3354	27.6278	32.9552
767.874	12.5398	19.1622	13.3782	25.5852	18.2652	21.3959	24.697	24.5842	16.6296	28.1479	21.5635	13.3253	20.3851	11.7083	9.91852	10.2561	23.6563	40.4638	19.2632		11.3622	16.6444	8.17778	18.0195	11.6612	9.79775	12.1845	19.3363	18.4825	13.4851	9.92969	13.5333	16.9667	17.8	21.0764		17.0769	19.8476	22.122	21.9836	14.6321	16.5113	16.3571	21.8929	10.6216	27.2615	37.7126	29.9483	32.3534
775.869	13.1582	21.5034	12.84	26.1563	18.8519	20.0152	22.0441	25.398	17.4295	28.8323	21.4375	12.8896	20.2182	11.9744	11.4397	11.939	20.557	30.1009	17.1474		10.8487	17.4167	8.76812	17.3171	12.0603	8.8764	11.6726	20.875	19.5455	11.7379	10.4758	12.8929	16.6105	18.6774	20.8621		20.1071	19.7202	16.3457	25.6311	16.8611	16.0902	16.2857	22.4545	10.4	27.6777	36.9051	31.4382	36.2742
783.873	12.6199	24.2	13.4701	25.163	18.8582	18.9845	26.2878	23.3396	17.7763	29.9085	21.28	13.5385	19.4746	11.9318	12.2331	13.5714	22.5263	26.6064	20.4338		9.16667	16.8984	8.36429	17.454	11.7522	9.32558	11.7222	19.3514	19.9664	12.1961	10.373	14.75	16.5699	19.8774	23.7857		16.0519	20.157	17.0119	24.5211	15.1509	13.8519	17.0127	22.6889	11.2222	29.5462	38.6899	31.2849	34.6277
791.873	13.5301	24.2333	13.5492	22.8932	17.7868	19.2412	28.8365	22.5268	20.2434	29.7857	20.9918	13.7384	19.9766	11.3333	12.3657	15.3978	28.3009	25.7742	20.3431		9.704	16.7356	8.58865	17.9011	10.7685	8.33721	12.2241	19.6857	17.9554	12.7629	9.33613	15.9569	17.1798	22.6154	22.1127		16.0561	18.7437	18.2125	25.124	19.3271	15.6923	16.0385	23.3846	11.5862	25.5281	38.4586	31.625	31.3167
799.873	13.0872	22.4286	12.2435	21.5914	19.0657	20.7551	29.6556	24.3077	19.7386	33.4142	21.2033	13.2011	19.4171	13.6	12.6742	16.46	22.7131	25.8082	19.7917		9.74107	15.7486	8.39007	18.9399	11.6486	7.17647	12.1802	19.7228	18.2846	12.828	9.2437	14.8273	17	21.327	22.0714		17.9217	18.7593	17.8904	25	19.9828	15.4931	14.9299	23.1111	10.2857	27.4	37.7152	32.9731	23.4811
807.872	12.4477	21.4762	13.3652	21.6404	17.9627	20.4764	27.4895	24.6055	18.1026	33.1923	22.7288	13.4611	20.1524	15.4565	12.4118	14.1667	24.2555	25.9367	17.0067		9.96522	15.8333	8.95745	18	10.8241	7.86667	13.6154	19.9223	22.2328	13.6289	10.1094	15.5963	16.907	20.4654	23.6423		19.7279	18.7806	19.8182	22.9153	19.1405	15.9184	15.6561	23.7586	10.1887	31.4479	39.4074	33.6277	36.3782
815.872	13.3807	23.3784	13.0354	23.9646	19.5839	19.3782	27.7027	26.068	17.4744	31.311	21.5702	14.2814	18.1941	12.122	11.776	14.2286	23.2276	24.241	19.4126		9.83607	15.6701	9.14583	18.3713	12.8609	7.5082	11.6975	19.25	23.0159	12.7	9.36885	15.5439	19.0217	20.9241	24.2609		19.306	18.2278	19.9737	25.2288	23.0561	16.3618	16.1987	22.6	12.8871	31.8482	39.1605	33.75	30.4234
823.872	13.897	22.4894	12.9091	22.5932	18.6268	20.8756	28.0329	24.0865	17.6914	27.8373	23.4274	13.509	19.3941	13.981	11.6923	17.4828	24.375	24.55	22.4345		9.25	13.7824	8.74101	17.0284	11.9609	8.18519	11.7027	19.5263	25.3719	12.2737	9.78295	17.0367	17.8293	21.1569	24.1227		18.3357	18.1013	21.2692	25.1083	21.1452	15.7241	15.5448	22.8013	12.0857	26.9785	38.372	34.0506	35.252
831.872	13.6647	23.1418	11.9636	21.5413	18.9571	19.3011	32.3562	24.5686	17.4416	34.0311	23.3206	12.7834	19.6707	13.2929	11.8099	17.2432	25.8583	25.7284	22.7763		9.05882	12.5938	8.53731	17.2316	11.0085	6.92188	11.6814	18.4095	25.9355	15.375	9.04237	17.3113	17.7765	19.4071	22.967		18.0299	16.8	20.0921	26.8218	21.2941	16.2245	15.0325	21.4067	16.4167	26.0769	37.9346	32.7458	24.08
839.871	13.5155	25.3617	11.8545	20.4673	18.3431	17.2103	32.3379	22.198	17.4756	29.7879	22.8618	12.8421	19.5118	12.4227	12.6216	17.3636	24.7677	27.2692	21.859		10.55	13.7048	8.31538	17.8603	10.4397	7.52174	13.9658	17.82	24.9592	13.7321	9.09483	17.7383	17.5625	20.3759	23.8924		14.5789	17.472	21.9737	25.7791	24.0932	16.3475	15.5355	21.053	12.037	28.0909	36.1731	33.1966	23.5814
[truncated: 162 more columns]

## Sheet: Figure 2A 5_100
0	15.6718	9.82576	14.0388	12.8741	11.5772	20.9593	17.1231	7.65625	15.4924	25.2222	7.91228	26.6264	18.9403	10.8049	25.6407	17.2991	16.8684	15.0265	8.57971	12.3603	10.8188		13.96	11.6917	16.6532	9.55	12.8872	14.4327	10.1795	6.63077	13.4727	5.10569	10.7661	11.3406	13.1724	13.6126	11.8144	17.3023	11.0076	9.2906	20.2095	33.124	13.7769	22.52	10.7939		16.835	16.0105	30.2174
7.99045	13.8372	10.2721	14.3409	14.3382	12.5593	24.0571	16.5037	7.74627	15.4191	33.6724	7.85047	24.0741	40.4211	11.2069	24.7962	25.675	17.0566	16.11	8.07692	13.7385	10.7132		11.9138	13.45	16.2562	9.232	14.3071	12.6038	9.99145	6.35385	14.4184	4.90909	11.5952	11.6571	17.6765	15.0849	12.8037	19.3876	11.2632	11.4175	20.6039	32.0472	12.925	35.2593	25.5165		18.9388	14.3814	39.5859
15.9902	12.6642	9.35338	16.528	13.7622	21.0085	26.7863	16.4234	8.28571	15.2889	23.3145	8.6	23.9568	32.28	11.1322	23.4142	22.7333	15.9896	15.7745	8.83077	12.872	9.27143		13.1639	10.4531	16.1774	8.76229	15.4094	9.48333	10.281	5.6124	13.6667	5.10317	11.7076	11.8467	14.8633	12.4602	10.3204	16.6822	10.8387	8.78632	19.3378	30.1145	13.8984	21.5044	23.7959		13.5862	16.2577	31.3435
23.9898	10.2929	10.3108	15.6087	13.0282	11.7966	18.8582	18.5714	7.95588	15.2538	23.0246	8.07	22.2713	18.0682	11.5048	23.68	19.7339	14.6095	16.5865	8.45455	13.1846	10.0902		12.0164	10.6899	16.112	9.02459	13.6934	10.0517	11.3534	6.03101	15.6091	6.18487	11.4061	9.84444	18.2927	14.7459	10.165	15.6906	9.89764	10.4224	22.4752	31.008	13.7857	13.5556	26.9875		13.2072	15.4086	21.3546
31.9896	13.2028	12.1479	15.9137	15.2714	15.8707	24.1168	22.2794	9.82836	16.6929	32.2833	9.67677	23.7807	20.5538	14.5254	23.6013	20.3582	16.9806	19.8969	10.8686	17.8308	10.6014		11.1295	12.3077	17.5656	12.5574	14.6563	17.339	18.605	7.63025	19.2273	8.47619	16.6446	12.6641	14.6053	21.9153	12.2745	19.4931	13.7846	13.3362	24.7616	33.496	20.4308	20.5727	16.6636		16.7544	19.1915	27.4342
39.9894	17.0845	16.2817	21.3704	18.6763	20.8797	35.922	33.6471	14.2462	25.5039	40.1275	14.1038	29.8579	25.8015	21.8839	23.4016	18.4806	20.2804	23.7075	17.0846	24.6324	14.482		15.6601	22.6667	24.3391	19.8254	21.05	34.7411	36.0085	10.2437	33.2222	13.0417	30.375	16.7407	18.0449	38.4878	14.1515	31.3836	20.4496	19.1273	31.0387	43.7132	37.9924	33.1681	24.9524		22.6538	26.2571	46.1429
47.9892	27.3986	23.863	30.942	22.4	28.697	43.2901	49.7852	18.8806	42.6063	41.3548	18.0833	39.1803	37.4681	33.7009	30.2389	27.5143	24.5714	28.0175	24.9231	36.2153	17.9441		19.3358	39.6899	37.7833	30.1933	29.6154	54.9569	56.3866	17.0394	45.4912	18.186	24.2114	24.3769	21.8235	57.3543	18.7404	43.7746	30.5814	23.8304	41.9521	57.8154	60.032	52.3621	28.82		31.6545	38.051	74.5
55.989	36.1712	32.8082	41.637	26.9122	36.7068	55.0373	66.9403	25.3858	64.4919	52.9519	23.2523	55.4294	55.7483	40.9402	42.1182	44.1374	31.202	36.0185	33.7851	49.7357	22.2391		30.1013	61.6222	57.801	41.3305	36.6475	74.8403	75.8305	22.9923	64.5364	23.7597	23.9452	35.637	24.0761	71.4701	21.8286	54.2128	40.8273	32.5478	48.7006	82.7323	84.8293	78.6579	42.7281		41.7431	52.6893	101.765
66.0059	54.8905	45.3931	53.194	35.2701	49.1074	68.2028	84.5649	25.8889	82.5159	27.8721	37.5854	71.096	74.2031	58.7778	49.6667	65.6121	38.3364	42	46.3902	58.5625	33.6441		34.2203	70.6905	65.4262	49.425	54.8881	92.4661	95.7434	28.3482	80.3465	33.8115	49.3714	53	25.8333	70.3627	28.6981	59.1163	52.9173	38.4455	55.6148	80.4483	100.261	95.7	56.7545		54.8205	66.3053	134.368
74.0057	59.248	47.1387	52.6638	36.3973	22.589	53.1938	87.8881	17.86	93.8333	21.25	35.14	70.6685	79.9145	65.5962	50.85	73.4262	35.5952	36.4483	47.5664	62.8624	37.2393		35.5789	72.3947	58.6186	54.7168	64.6694	89.1905	90.8058	22.5275	58.3478	38.1038	58.3429	56.9915	16.4922	37.7379	22.7556	56.0221	61.7009	39.9746	59.5362	67.7745	82.1	96.9434	60.7143		48.7952	73.38	170.507
82.0055	67.5538	46.3359	40.8585	37.0733	29.7213	49.5154	81.9606	19.1102	94.3154	24.2957	35.9091	71.1412	82.2154	59.0865	58.5089	78.7434	38.4063	38.8049	50.3565	51.5104	38.4095		34.2353	73.2261	59.0394	54.9565	71.6325	83.6262	85.9541	19.8119	70.5086	35.4237	51.1341	66.0755	17.2	47.1019	22.451	54.5214	51.62	35.7282	58.7381	70.4476	119.143	103.626	64.1058		32.8438	73.2371	149.458
90.0053	65.9612	42.216	55.1565	40.3113	31.626	57.8162	84.7023	26.8699	94.856	39.53	40.7297	76.2416	89.8846	63.8917	58.3119	86.6271	38.7778	40.3778	52.4286	63.8276	38.4593		46.3071	79.3333	61.1429	54.1721	79.2083	94.8036	83.8547	22.5085	49.2583	31.3462	96.7222	63.9826	25.1702	79.168	26.06	56.2336	66.3421	38.8981	64.6512	95.464	79.8598	71.9896	46.7475		58.732	65.9327	163.28
98.0052	69.9769	39.0635	66.2443	40.56	25.0815	72.1533	83.597	34.9134	91.9194	63.8019	39.6344	85.3667	80.7969	65.1709	52.1228	77.5339	35.4016	40.991	54.1071	54.8583	32.7143		47.5496	84.7008	65.3308	52.3306	71.0325	87.7672	80.8729	29.6423	65.4333	31.3361	87.9381	63.0252	24.4583	83.6797	31.402	52.4894	69.2581	36.6429	59.6957	94.541	104.342	109.974	44.8		56.8155	61.6	141.207
106.005	77.378	33.064	63.0551	39.8881	29.0292	64.8209	81.0902	28.8222	86.7769	70.101	32.12	74.7253	68.8605	61.0755	55.8121	77.681	30.4961	35.8889	51.1797	53.8992	28.3597		53.0292	81.7077	60.7886	50.4733	73.36	82.2035	78.3051	27.9685	71.3981	28.8413	85.5196	64.7456	28.6118	75.8917	28.7216	51.1389	62.8657	31.055	54.3008	96.7795	112.951	91.0841	57.5229		58.8	56.3627	142.964
114.005	64.4737	32.529	57.0846	40.0137	48.678	52.7482	77.4427	31.4191	83.4132	76.4063	35	71.8482	69.125	27.8	54.2353	71.2523	28.0231	32.1624	49.7574	56.5078	29.2786		46.2033	76.9846	59.1008	46.3383	73.5	79.0636	72.7257	26.5573	63.2308	25.8017	79.8641	64.3	30.4316	78.418	29.7523	47.4058	64.2913	29.5405	63.5923	93.5806	113.289	92.3364	55.7297		52.5196	50.9898	156.358
122.004	65.9154	32.3028	57.5185	40.12	50.9658	44.8519	74.1643	36.2639	80.8051	52.8721	29.5	69.9727	72.2868	25.5096	54.5042	58.8857	25.2901	27.314	50.0373	57.4878	28.097		41.5317	74.2097	55.76	44.1575	70.4186	73.0086	75.8103	23.5081	55.4825	25.5159	78.1048	59.1525	25.9043	75.5116	26.8649	45.035	65.403	27.1727	59.4436	92.9672	99.1901	71.7982	54.72		50.7944	48.75	152.5
130.004	63.8837	32.4929	52.5704	37.6154	46.3852	58.2149	71.6617	37.0211	76.9688	76.3839	28.5319	69.5775	68.1567	22.5818	52.3267	73.9397	23.7339	23.8051	47.3657	57.5039	27.156		42.2203	67.9365	55.4841	40.9923	53.6692	72.7611	74.2167	23.1742	48.5664	24.7985	71.717	56.5083	24.2386	72.7097	25.125	43.0141	60.3566	23.8981	59.9407	82.4031	101.084	78.211	42.6604		51.1215	47.2979	138.617
138.004	71.4672	33.7612	52.7643	34.8151	45.748	57.0538	68.6797	37.2098	72.6774	76.2222	28.1616	72.8191	65.5714	43.5	51.0288	62.4615	22.9618	24.1171	45.4173	48.4348	27.3431		40.9402	67.4231	55.7786	38.9365	57.9758	70.6071	67.7863	23.0149	55.1102	24.0924	64.1471	59.9762	22.0879	66.0345	23.019	38.7793	58.2761	22.2957	49.6794	82.5414	96.6068	83.1034	47.7037		49.5391	41.165	119.497
146.004	62.0073	34.0282	47.9855	33.7162	37.8182	55.8837	69.9231	37.1739	68.5354	79.5517	25.593	67.4054	64.2231	50.8947	50.3109	69.0517	20.5433	24.5859	41.5391	51.4286	24.8333		36.734	63.637	59.5317	36.072	50.7969	62.885	64.2521	22.8102	51.561	22.4215	62.7434	59.1681	21.3516	59.8843	23.6796	39.6944	55.303	19.4722	43.7754	80.9453	92.104	72.8673	38.8911		45.5225	41.0297	113.884
154.003	56.3431	32.0548	45.9926	32.5374	38.371	47.8382	63.763	36.1189	65.448	93.776	23.125	63.1885	58.9416	45.125	46.4569	66.4915	20.2541	20.7308	40.5926	48.5037	24.6486		37.1739	60.0677	58.254	31.7656	47.5145	58.7091	55.4322	20.2836	50.7672	20.2692	62.8545	51.3782	19.0597	58.9113	19.4167	37.0592	39.8433	19.964	43.9489	71.1333	90.0593	64.0561	35.0099		46.0177	37.0404	103.955
162.003	57.4809	31.0903	44.8913	32.8231	34.1496	43.2652	63.313	33.5946	65.8403	90.7934	21.4205	60.6915	54.8759	40.7108	41.3707	55.88	18.9407	18.8	39.1418	44.9574	22.5111		36.7458	55.2256	55.4355	31.2598	43.5188	61.9633	54.9746	19.7405	47.7778	19.0407	58.8468	47.1172	21.3933	48.624	19.3423	35.5473	35.9586	22.5789	45.1825	65.3191	81.1913	65.5688	32.2764		38.404	36.7525	99.1753
170.003	52	26.6148	39.1071	31.8056	34	44.3721	60.0308	31.2746	61.6529	84.374	22.3068	57.8449	56.9835	38.8571	43.3	59.5776	17.5772	19.0089	36.2899	42.4539	21.5145		25.8367	56.1603	53.0645	29.4839	53.6593	57.6609	53.3226	18.0522	40.4375	18.8115	57.8103	44.4016	20.2688	43	20.9533	33.3356	36.3878	20.9115	44.3121	67.6569	71.1705	60.9821	25.8913		38.0354	33.9307	96.4747
178.003	48.0301	31.219	40.4043	29.255	31.3284	41.9847	55.8819	31.1854	56.871	74.2846	20.5	53.4511	51.5172	39.2353	40.5093	57.3772	17.3053	17.5476	33.942	37.3546	20.8125		32.8559	50.2061	48.0968	28.35	47.4769	51.2368	50.2276	17.1214	43.3305	17.3438	48.2562	36.7231	19.8763	28.1495	19.3679	32.9865	38.5867	19.7632	43.3971	62.8406	68.2302	56.9189	22.2967		33.5946	31.96	86.0807
186.002	42.1439	29.9716	38.7083	28.16	29.0511	38.7317	54.5	27.3649	53.4355	69.8651	18.3448	52.3443	48.7638	37.6078	36.9231	50.8833	16.3485	17.686	32.8516	35.2993	20.3402		28.2019	46.2444	48.5372	26.619	48.635	45.8584	50.8	16.1805	43.672	18.0625	49.3421	31.5036	18.68	26.0635	16.6529	30.9733	35.7662	19.3448	37.0411	57.8092	65.876	56.9196	16.3284		34.7965	29.8384	89.0247
194.002	47.1231	26.9527	35.5319	27.5298	28.4046	38.0709	49.2246	27.2838	52.3306	71.4403	17.9896	51.6978	42.2447	35.4796	33.75	48.2087	13.8846	16.3534	30.9556	32.0979	15.186		27.0901	43.5556	45.3525	25.9308	43.0301	42.7589	45.661	16.3472	43.5254	16.8626	43.2389	31.3571	17.1735	33.3206	15.5424	30.0065	32.8741	17.3017	37.6596	60.754	59.3516	52.2807	22.449		30.3604	30.0202	80.2037
202.002	44.9781	25.3082	35.8309	25.4636	27.4844	30.4923	49.741	27.2418	48.6475	65.1311	17.2243	47.967	43.7119	32.954	34.5614	44.0569	13.1832	15.8898	30.3433	31.9795	14.3721		25.6477	40.4672	41.4882	22.9854	42.5299	42.0727	43.2167	15.2681	40.2069	18.1417	41.9107	31.5294	14.587	34.3534	16.0794	29.4106	31.3219	15.2393	33.8079	48.6641	63.7143	49.5044	23.83		31.425	27.26	72.9815
210.002	39.7557	26.4113	33.0571	25.3467	24.4	28.0687	45.7214	28.5448	47.4882	70.8548	17.6082	46.6893	45.6466	32.1444	31.6729	46.9043	13.6364	14.104	28.6466	31.9286	13.8659		29.25	41.0226	37.9919	23.0075	36.2069	41.313	38.2358	14.6159	40.4576	15.0156	38.1849	35.9528	15.7449	31.7419	15.2677	28.1667	31.1736	15.3613	34.8552	51.9542	59.4918	47.5676	17.5663		31.2778	26.6832	70.7785
218.001	43.2963	24.7609	31.9481	24.1812	22.8689	25.9051	43.6449	27.4043	41.9524	55.5345	16.4375	44.6412	40.1186	28.8519	31.3909	46.5	12.056	13.8455	27.6957	29.0658	14.4634		20.5946	37.8295	39.056	20.4538	39.6741	38.113	37.5169	14.0714	37.4	13.7463	35.8091	33.1846	14.0619	37.1603	13.2358	25.5139	31.4539	16.2857	32.4041	47.4526	55.6555	45.9828	19.3058		27.9231	26.5588	75.6429
226.001	38.7083	19.9394	28.9353	23.2715	22.9286	23.2846	41.7883	25.3446	40.0556	52.1765	16.2872	43.787	39.4538	28.2533	30.5094	37.5424	11.8615	12.3438	23.9478	26.637	25.5385		24.6286	37.9098	35.418	19.8182	32.9085	36.4737	37	13.6176	31.9921	14.084	34.75	29.9778	12.8367	39.7107	12.424	25.4082	31.1679	14.8522	29.3269	44.5693	50.3554	40.7857	22.7391		25.3248	23.3939	64.274
234.001	40.8623	18.837	29.2899	23.7619	22.4252	22.8045	39.5037	26.0347	38.9685	54.2393	14.7283	42.0366	36.1938	25.4328	30.0947	37.5565	12.7557	12.9398	23.9926	27.073	22.5571		26.6486	36.616	32.9748	18.1626	32.2826	33.5648	34.8475	12.8417	30.9927	12.5231	31.9369	28.0625	12.6939	37.3898	11.6429	24.2113	27.4406	13.0968	27.0649	45.2782	50.906	38.0973	19.2476		25.3932	23.9697	55.9545
242.001	32.4143	18.1739	27.2239	20.3041	22.7459	23.4571	35.8369	27.1714	37.9836	45.8017	14.6429	39.8314	34.4884	25.4063	27.4722	35.2373	11.8626	12.9852	22.7761	23.9313	20.9		21.439	34.9008	30.8852	18.4922	33.0923	31.2545	29.8898	12.4085	28.8507	11.6797	29.5905	25.9379	10.9898	33.4821	13.563	22.6644	26.3052	12.119	25.6688	43.8806	34.6058	35.5413	18.3		24.3894	21.1717	60.549
250	29.6901	19.5612	27.0992	20.14	20.4261	23.2206	35.2214	23.922	35.126	42.6944	13.8087	38.142	34.5935	22.1852	26.2768	34.6917	11.3066	11.5496	21.0526	17.1728	18.6491		25.8529	31.8308	30.2917	15.7953	31.8244	30.1776	29.0684	11.8	24.855	12.0394	28.0092	27.3517	11.3953	31.2	12.7752	21.7092	25.7114	11.5231	24.1718	45.2984	44.5327	33.875	18.3585		20.9391	21.1038	53.1911
258	28.5603	18.6765	25.0448	19.4257	20.2034	22.1022	32.5221	23.2958	33.8099	48.6565	12.5089	37.5679	31.8976	22.6957	25.9574	28.3415	11.1825	11.0079	20.2482	15.967	17.2143		22.8718	29.7099	28.4597	14.3071	29.8045	28.3628	25.9909	10.7163	25.0074	10.9328	27.2545	26.1418	10.5104	33.7857	11.229	21.6357	23.7162	12.3058	23.7692	40.9242	40.2857	34.6316	17.7822		21.4918	19.3617	59.0714
266	27.9197	17.9549	24.5177	17.3333	19.7479	21.3285	30.0071	21.6419	33.2066	45.5489	12.0172	36.216	31.9187	21.5135	25.3838	26.3256	11.4604	11.2366	19.438	15.7419	16.2029		19.0286	26.4231	25.6579	14.9481	28.3066	26.25	26.8291	11.507	24.594	10.4882	23.972	26	10.0481	25.7951	12.5372	21.3973	22.6419	10.2797	22.9745	39.2879	42.072	32.5172	16.2857		19.7983	18.9318	46.7059
274	29.125	18.0368	23.8169	18.2123	16.7438	20.5857	31.2292	18.993	30.7805	45.259	11.4701	34.6145	28.4459	21.7765	23.7946	27.8571	10.4667	10.4252	17.0769	22.069	17.3		13.16	25.4586	24.1026	15.386	28.8014	24.4561	25.1803	10.9653	25.125	10.0543	21.549	24.4488	9.28182	26.771	11.7016	20.269	20.589	11.2821	20.5854	38.3088	39.9688	29.8276	17.11		20.496	17.6939	47.8896
282	27.8043	16.8288	21.6099	17.5517	17.272	18.5778	27.3592	18.1608	30.0806	44.0373	11.6916	32.8476	26.359	19.1064	25.9036	25.8889	10.5185	10.4444	17.9552	26.6486	15.3721		16.6804	25.6846	23.6975	14.9545	25.9489	22.4144	22.4286	10.0922	23.3	10.1417	18.5644	23.6538	9.10101	28.2774	11.1694	17.5099	20.4276	10.7179	21.1419	38.0741	39.4206	26.1652	16.0526		19.5574	17.0303	42.1781
289.999	27.947	17.1056	21.2701	18.2945	17.1966	19.8551	26.4632	16.7333	26.5763	45.3897	11.2773	32.8896	26.52	21.4545	24.697	24.64	10.6103	9.34375	16.8015	21.9706	14.7		15.3494	22.4923	22.432	11.6429	23.9852	20.9741	22.315	9.52482	24.5669	9.44262	19.3652	22.4882	8.85437	27.0606	11.1441	16.6689	20.1972	10.8729	20.1488	34.4286	38.8049	25.6579	15.1101		18.4646	15.6337	46.6842
297.999	26.6277	16.3194	21.1095	16.6138	16.9652	17.9044	27.0296	16.4276	29.4194	37.8	10.1228	30.5597	26.0894	19.5182	25.2088	22.4409	10.9281	9.82308	16.6357	18.8265	14.8519		15.9596	21.3968	21.1148	12.3115	24.0746	21.0531	21.5635	8.92308	21.4818	9.18605	18.2522	21.9922	8.95455	24.3307	11.1826	16.817	20.6031	10.288	21.1333	34.7538	30.3048	25.1712	15.5054		16.256	14.7048	45.1605
305.999	25.3285	14.3219	19.1691	16.3878	15.0377	16.971	25.9565	16.411	28.1951	38.216	10.7778	30.7973	24.322	18.6262	22.6837	21.5887	10.5214	10.2188	15.4891	16.4157	13.988		18	19.5191	20.6349	11.854	23.1374	20.5556	19.8468	9.07692	22.6378	9.03053	17.4188	20.7874	8.12844	23.4831	10.5888	17.3311	19.2993	9.47748	20.25	33.5188	34.623	25.2155	14.3545		16.544	15.233	45.1477
313.998	27.2093	13.2759	19.3022	15.4755	15.2188	16.9348	23.5324	14.4392	26.0164	41.1724	10.1607	32.259	24.9145	17.3238	22.4434	20.6429	10.2336	9.91111	14.4662	15.8632	13.75		18.0541	18.5512	19.048	11.6107	22.6815	19.8545	19.7107	9.17241	20.8	9.53435	16.7928	21.0866	7.47706	20.6514	10.9823	15.4969	17.7092	10.5042	19.3869	32.9091	31.2984	23.5321	11.8142		16.1157	15.514	42.1384
321.998	26.5692	12.844	16.7324	15.5855	16.2979	15.9638	24.5887	14.0195	24.3934	37.2456	10.2883	30.2484	22.6457	14.8273	22.3299	22.2813	10.015	9.32836	14.7744	15.1111	13.4342		15.1351	17.8583	17.712	11.381	21.8168	19.3826	17.825	8.48276	21.3548	7.8062	13.2294	19.7462	7.99083	21.0862	9.85833	15.25	18.8133	10.4576	19.3728	31.3387	30.25	22.3913	11.5785		15.0323	14.7048	39.679
329.998	24.7348	11.9793	17.7801	15.3525	13.686	15.7883	24.1286	13.5733	24.624	34.3482	9.82301	29.4331	24.0726	16.5676	21.4286	19.5859	10.0815	9.64394	13.7259	15.2151	14.0241		15.1522	17.252	17.874	10.5714	22.3037	17.7946	17.816	8.68966	22.0252	7.98519	16.1622	19.1654	7.87037	22.2269	9.93023	15.7215	18.7083	10.2231	17.7	31.8504	24.9204	21.8919	13.4135		13.8385	13.9649	33.494
337.998	24.8871	11.6831	16.4965	14.1484	14.4925	14.8227	24.2708	14.7681	23.1111	33.688	9.71667	28.2748	21.6033	19.2935	20.475	18.1797	10.2794	9.27344	14.0519	13.9271	12.631		16.0488	17.576	16.5591	10.2727	21.7895	16.4035	17.2258	8.34043	19.8667	8.05882	12.1622	17.6016	7.28037	20.0631	9.464	14.0588	19.1719	11.2982	19.0964	27.8421	24.2075	21.4911	12.6838		13.9	14.0259	30.1257
345.997	24.0984	11.7181	17.363	13.4276	16.5535	14.5255	22.1268	14.8014	25.916	31.3277	8.42975	26.9937	20.5378	14.4845	19.4646	17.0597	10.1825	9.57037	13.75	14.9798	11.5056		14.3662	15.6	16.7583	9.35577	22.5385	15.6316	16.686	7.92414	18.6639	7.35075	12.0446	17.1721	7.27	20.2595	9.18033	16.3709	18.688	10.8053	18.4036	27.969	25.5826	20.9018	12.2252		13.3571	12.8276	32.6446
353.997	21.0079	13.7319	16.2158	13.4106	13.6231	14.3846	21.4789	12.5634	25.1069	28.6694	8.75221	26.9937	20.4274	14.1835	18.0517	17.2205	10.0667	9.66667	13.0147	12.7879	10.8529		14.1538	16.1783	15.6186	9.13483	20.408	15.5299	15.9688	8.34559	18.8819	6.93846	12.4018	17.4696	7.14679	19.1567	8.84426	15.1513	17.4222	10.0579	16.8182	24.2374	24.3258	19.0182	12.3565		13.7586	13.3303	28.5241
361.997	21.4962	13.6963	16.5423	12.3038	15.6096	13.6	20.4406	12.223	22.9839	29.6917	8.66667	29.1818	21.2609	12.433	17.9839	16.4766	10.3696	10.3282	12.7154	12.1684	9.71277		12.4048	14.6929	15.775	8.94059	19.3651	15.036	14.8421	8.70946	19.256	7.00758	10.3083	16.3689	6.9646	17.3731	10.3421	16.2153	18.1288	9.32076	16.1118	25.7266	24.2703	20.2411	11.0413		13.3451	12.1	31.4717
369.997	23.839	13.1711	16.6806	12.5667	15.0328	13.9783	20.2448	12.8444	21.864	29.4052	9.82171	27.2138	21.0427	12.0674	18.5648	16.3588	10.3813	10.5	13.1374	12.35	10.5248		12.4286	14.4	15.3548	8.48649	18.8917	15.0826	14.9016	8.12766	16.8699	7.9127	11.55	16.5965	7.21495	16.8235	8.83784	13.7958	17.1905	9.10435	14.4882	25.875	25.188	19.5926	10.3015		13.0667	12.9915	28.226
377.997	24.359	13.1986	16.6	11.2763	15.5232	14.1064	19.4345	15.2353	20.9	29.7373	9.48905	27.3459	19.6636	11.1863	18.9434	16.8819	10.365	9.43165	12.609	12.4058	10.297		15.2	13.2923	14.4016	8.16379	19.7345	17.7054	13.9355	8.26573	16.5043	7.472	10.3821	16.6514	6.47619	16.0602	8.81967	14.2886	19.4202	10.9904	14.189	25.8333	25.2212	17.6372	10.52		10.8594	11.887	24.9529
385.996	23.2353	12.2932	14.8487	12.0685	15.4369	16.4485	18.7448	13.1857	20.661	28.0672	10.5074	26.9281	20.2231	11.8919	20.8817	20.2035	10.6127	9.77778	13.3588	11.9873	9.73469		15.9231	14.1353	14.6475	7.675	20.1441	18.3846	13.7787	8.42553	15.822	7.6063	10.8819	18.04	8.26804	13.9362	8.29167	14.698	17.025	10.4407	14.646	24.8	22.8362	17.8214	10.0866		11.855	12.8559	22.1782
393.996	21.8039	11.1608	14.0336	12.0347	16.5103	15.5036	18.8857	12.7252	18.4237	26.3333	9.29771	28.0617	17.5748	12.3017	18.7791	17.0741	10.0278	9.8169	12.6462	11.1429	8.78218		13.3091	12.542	14.5403	7.78195	17.096	19.2887	12.8952	7.27027	15.6557	6.6063	10.7458	16.2883	7.30841	14.552	8.61062	16.7429	16.3902	11.4017	14.9809	23.6074	24.4224	19.0826	8.68148		11.7737	11.7881	22.6491
401.996	22.233	11.5985	14.18	12.3786	13.2727	15.5037	18.7481	10.5303	17.5385	22.5159	8.3741	25.7908	16.5812	10.5841	18.9722	15.5303	10.7234	9.0493	12.2279	11.1772	9.49485		11.9412	13.6565	14.2683	8.51145	16.0667	18.6471	13.5702	7.13194	14.0169	6.81482	10.7607	15.2301	6.97196	17.6607	8.49138	16.4685	16.1135	9.40496	14.8355	23.6364	24.2252	25.3299	12.3226		11.2993	12.0171	22.2825
409.996	21.6771	11.2443	12.7908	11.0811	16.4636	15.7891	18.0462	10.2985	17.6864	22.4887	8.57143	26.7113	15.8618	10.8649	18.7364	16.0615	11.3813	8.84173	11.3259	11.5946	8.5625		12.1944	13.9846	13.8862	7.97638	16.7049	19.7647	14.4132	7.24138	15.0826	6.78947	10.2712	17.8684	7.65179	16.963	8.91304	16.169	15.2766	10.0945	13.8924	23.303	18.4818	21.83	8.89764		10.9424	11.6481	21.8686
417.996	20.9268	11.5401	12.0974	11.3913	13.4766	16.562	18.3478	12.0455	18.3917	19.8217	9.34532	26.0763	16.037	11.1858	17.0714	17.1641	11.2741	9.64539	11.5448	11.3333	8.05208		13.0741	13.8986	14.7417	11.8	15.2377	18.1518	13.4286	7.14966	14.3	6.84962	9.55372	16.7273	7.03306	17.1346	8.35593	17.8824	16.189	9.54032	15.5855	22.7578	18.4403	16.2321	9.63559		9.98611	11.5179	20.4389
425.995	21.0112	11.8222	13.5395	10.8085	14.469	20.5857	19.5507	13.3835	17.7611	20.2047	9.46377	26.8661	15.5	11.6754	16.3571	14.1343	12.5693	11.0357	12.3409	11.525	8.69444		15.537	14.1259	14.7154	10.6848	14.2977	16.49	14.1463	7.82609	12.9841	7.6124	9.22581	15	7.22124	14.872	8.97638	18.437	17.1938	8.85496	16.4257	22.7634	18.0992	15.625	10.5841		9.81752	11.6466	19.7514
433.995	22.2736	10.3504	16.513	11.4071	16.2479	23.089	19.7388	14.087	17.968	19.7287	9.26619	25.9612	19.6489	12.9911	18.4167	13.1854	15.1214	13.0072	12.1475	11.8293	11.396		16.4615	14.1912	14.9194	11.0652	15.2879	18.6881	13.0081	8.80741	13.1	7.83206	9.4876	13.4696	8.05645	14.7731	8.90083	18.0441	18.0952	9.64063	16.3699	24.6142	19.3561	13.8926	11.949		10.6736	12.5175	19
441.995	22.6942	10.5802	16.0331	12.4887	14.8972	23.4067	21.7958	15.7188	19.7143	21.9242	11.1377	24.8231	20.25	15.8772	23.2941	13.4467	21.0735	18.4859	13.4444	13.7527	15.9238		14.2703	14.6336	18.6807	11.1183	15.6742	17.3333	14.7339	9.4963	14.5	8.48092	10.0531	14.4615	10.2627	16.6522	10.8	18.2901	16.7754	12.0813	18.0544	25.4309	18.2748	13.5478	12.4159		11.1128	15.0431	19.1977
455.892	24.2131	11.8905	19.0132	14.7121	18.01	34.3071	28.4275	20.635	23.3818	25.3139	19.4962	28.1358	25.7849	28.2818	29.8516	16.6504	31.2593	25.7872	16.1395	19.593	21.8641		23.4615	18.125	24.2286	10.2174	16.4028	20.9587	17.1885	14.0725	16.7063	9.79231	13.2703	16.1583	13.4545	15.8358	16.6475	20.8897	16.2133	15.2017	18.5638	26.2231	19.9677	18.1455	19.8017		14.5574	22.0192	21.7953
463.883	24.8455	13.0294	20.4145	15.2214	19.8396	32.777	29.7643	19.4488	26.0957	27.8828	21.9925	31.3311	26.3765	27.271	33.3071	16.8014	33.4963	26.0292	18.3058	18.75	23.0388		23.3158	20.2769	26.1273	14.7536	19.1172	21.5495	20.6	14.589	17.8017	10.0153	13.2667	17.7436	13.288	17.854	19.1885	24.1119	16.9507	16.9431	21.5071	27.1151	22.2627	18.2193	17.5		13.2353	23.6182	24.9942
471.882	25.4576	14.4444	21.2933	15.0923	21.9725	34.5674	28.6084	19.3228	26.7345	28.5984	21.5865	31.8782	25.0196	28.3429	35.15	16.4397	28.8873	25.4306	17.1357	20.9882	23.549		23.9231	21.6119	28.4054	13.0145	18.9787	20.416	19.119	13.5455	17.9098	10.2059	11.7679	18.9661	14.5678	16.7426	19.6518	21.8915	17.9333	18.3017	21.705	24.3022	20.7083	18.3304	16.5362		14.3154	24.4528	23.3476
479.882	22.9829	14.5133	20.5205	15.3664	18.9231	34.5532	29.0786	21.0488	28.0089	27.7985	22.5469	32.8702	26.9451	25.3333	36.0342	15.5816	28.3191	25.007	17.2256	20.3373	24.972		20.8947	21.4887	27.7404	13.6087	18.2754	29.5882	15.6721	13.331	16	10.4148	14.899	18.3	13.7917	16.9474	21.265	21.7037	17.3467	17.6864	23.1667	23.1857	17.7222	19.0374	18.4775		13.952	28.3608	22.497
487.882	22.4957	14.1701	20.8345	14.8438	20.224	33.1643	28.5342	18.5344	27.9048	27.3077	22.2164	30.6803	25.2444	25.8302	38.8448	18.0667	26.6268	23.3546	17.0597	21.2584	24.7363		22.8	21.0394	30.2963	10.7949	18.8671	31.8689	17.3543	14.4392	16.0159	10.1732	11.1809	19.0234	13.625	17.4485	20.3419	21.781	15.6597	17.9474	20.6533	22.1948	17.5354	19.2703	16.7479		13.2951	29.198	22.5407
495.882	21.6481	14.7931	22.16	14.126	22.2119	34.1838	27.2324	19.093	29.2381	26.5802	20.3701	29.1639	25.6598	25.2115	33.6136	18.8357	26.554	24.1489	15.7348	21.9639	23.9485		21.7143	22.32	28.0189	10.3472	19.0355	32.8205	17.1967	14.7586	16.0315	10.2463	10.2258	17.5909	13.1721	16.1007	21.735	20.5839	15.9241	16.9024	21.2397	21.8725	16.3468	21.5242	17.3362		13.4198	27.7216	22.3114
503.881	24.3478	13.7724	19.549	13.0635	20.3884	32.7021	27.6939	17.4252	30.1909	26.9837	21.1864	28.6953	25.0583	26.783	37.1746	17.8652	25.7394	22.7868	17.1232	22.1176	22.47		17.1667	20.6186	27.4688	12.0658	18.6268	30.7069	17.0656	14.1379	15.625	10.8473	7.77778	17.8421	12.4688	16.3261	21.4259	22.6159	16.4437	16.5806	21.1267	22.4898	17.1333	21.4407	19.9746		12.374	26.902	23.6524
511.881	18.6518	12.3529	18.5	12.5564	21.9915	32.9441	26.9716	16.9485	27.5429	27.5188	20.9766	29.25	25.1983	26.4299	35.6466	15.8239	25.2555	22.9855	15.2734	19.9375	24.1753		18.1	24.2542	31.202	12.4203	19.5441	30.3621	20.7297	14.292	16.0985	10.5692	6.78682	16.5476	13.3636	14.6822	21.6017	20.3309	15.6985	16.6	20.9324	22.4859	17.5769	21.5982	20.027		12.4812	26.4643	26.8827
519.881	22.3814	11.438	19.0327	14.2676	20.0488	29.0993	28.3311	17.4706	30.2991	28.0519	18.5703	28.4615	23	28.5914	33.5231	16.8357	24.8828	23.4453	15.124	19.359	21.3469		21.7333	22.2037	28.6979	13.3472	19.5786	31.181	18.1835	13.5693	17.744	9.96947	6.07422	15.2824	14.1405	14.8921	21.9196	20.7945	15.3901	14.8934	20.4231	22.5	18.5038	23.7143	18.4836		12.3622	28.0826	25.6768
527.881	18.314	12.2703	19.4258	14.2101	22.7069	27.2465	27.5473	19.2214	29.3929	27.3504	18.0709	29.5127	23.5804	26.8875	30.697	17.4296	21.9574	21.1429	15.3121	19.6026	19.8889		21.4615	22.9741	30.2553	15.1558	20.0638	30.2432	17.8174	14.3504	16.7308	10.7317	6.93182	14.5692	12.8583	16.1389	20.3694	18.9021	15.2701	14.063	21.1161	22.922	18.8425	24.6286	18.9316		12.6615	25.6442	23.2353
535.88	19.1217	13.3179	18.5065	13.15	19.4836	27.1714	25.5141	18.771	29.8482	28.0815	18.024	29.8903	26.8051	27.4624	27.4234	16.8429	20.8301	21.0993	14.0791	20.3247	18.8163		23.125	23.1624	26.0116	13.859	20.9424	31.1026	17.75	13.8786	16.9697	9.72881	7.02326	15.8594	12.2832	14.3116	20.7167	19.3056	15.8621	14.9016	20.5125	22.2574	18.408	23.0777	15.8111		12.3281	28.1429	21.9645
543.88	20.0079	12.443	18.7651	13.1679	19.4857	25.903	26.9571	17.9	29.3451	26.2826	19.303	28.0321	27.681	27.1402	31.3206	17.259	20.2349	18.2603	14.6	17.7927	19.5758		22.0286	23.5345	30.3407	14.359	19.4453	30.5044	16.2017	14.146	18.8881	9.8871	9.30769	15.7969	12.9661	15.3191	18.2712	20.1643	15.5742	13.2957	20.894	22.9111	19.92	23.3361	15.9167		12.2581	26.7075	21.5123
551.88	24.2	11.5612	18.3935	13.8148	19.5752	25.2029	25.9357	15.8819	31.8692	25.3806	18.0593	30.8446	24.314	25.4952	29.5	17.7376	19.0135	18.0278	13.7852	18.3929	17.5842		22.7333	22.4234	31.2708	14.3514	19.8321	31.2719	14.354	13.6806	18.7348	9.24242	8.03175	15.5299	12.114	14.3333	20.1379	22.442	17.4797	14.1826	22.9262	25.4638	20.8455	25.8099	18.5294		12.2661	26.902	20.6265
559.88	21.5739	11.9931	18.6419	12.6899	18.9829	24.7557	25.0203	15.9097	30.3478	25.3226	19.432	30.2621	25.3362	27.7521	28.1024	19.5878	18.4589	17.6831	13.6107	18.3571	18.699		21.1034	22.9009	27.044	14.1236	20.5693	31.1	14.1468	13.0725	17.8626	8.47761	12.2368	15.7385	12.8	15.1862	18.582	22.9556	16.9869	11.8595	22.4671	24.5245	21.6866	24.4839	16.7071		13.9237	26.9417	24.4114
567.879	22.3945	12.3117	17.7237	13.1846	18.4615	26.3957	25.7919	16.3265	29.1852	24.6639	17.8672	29.1503	25.6606	25.4144	24.763	20.731	19.1119	16.6408	14.5956	18.747	16.6455		21.9231	22.4128	30.3776	13.3882	21.0764	27.1273	16.0826	14	19.2269	9.96992	10.9878	16.3459	11.8305	15.9384	18.1429	24.6992	15.9103	12.4496	22.0915	21.1523	23.3111	26.8417	18.1161		13.9237	26.7113	21.225
575.879	23.8092	12.3701	17.7285	13.0821	18.5221	24.6259	25.7451	19.6593	28.4909	26.1094	17.1057	29.7943	26.7547	26.4804	31.9688	20.162	17.1712	17.137	14.3176	17.359	14.6396		21.7143	22.9107	29.3696	12.9157	22.3442	27.4857	16.5283	14.3793	16.256	10.3435	10.5732	18.1579	10.5902	14.097	18.5392	22.5259	15.9803	11.5702	22.1233	21.6479	23.635	26.5812	17.8091		13.2258	24.6333	23.184
583.879	17.25	12.1401	18.1948	13.9783	18.431	23.8722	25.5443	16.4863	27.3945	26.378	17.0465	31.5128	26.4571	28.0283	28.1333	20.7007	16.7183	15.4247	15.0414	16.3333	14.95		22.4483	21.5169	26.1585	12.125	20.8973	23.8962	16.6296	14.3944	16.4296	9.12977	12.1711	19.3582	10.7652	13.9776	17.181	23.9776	17.4851	12.2214	22.669	21.4403	24.2197	27.7265	17.3274		12.968	24.7248	23.354
591.879	18.1712	12.0128	18.9262	13.4179	19.0348	21.5468	26.7862	16.1387	27.0926	26.087	16.9843	31.0949	21.9189	25.7524	24.3893	21.7815	16.4861	15.3239	15.3427	16.7037	13.9789		21	19.0619	24.8941	13.4848	19.9247	26.7391	15.8364	14.3333	18.5039	9.23485	9.45588	19.5429	10.3465	14.0687	17.9714	23.1544	16.4965	11.5581	19.5563	22.156	25.0226	26.4274	18.25		13.5433	25.8783	22.0783
599.878	19.4921	12.4675	19.5302	13.2672	17.4706	19.3923	26.2041	16.5571	28.0177	24.8358	17.0756	30.0577	22.2273	24.3627	24.9922	21.7415	15.5804	13.8125	14.774	14.7831	13.5455		24.7059	20.1949	26.6667	13.6714	20.8417	25.2414	15.7282	13.969	15.411	9.51111	6	19.3901	9.92523	16.4365	16.6133	22.3381	15.8684	11.2126	19.4172	21.7328	24.7939	24.885	18.0631		12.7391	26.2069	21.8092
607.879	22.2937	11	17.9684	13.9643	16.4274	18.7813	24.0352	19.0979	25.3826	25.1416	16.2308	31.6848	25.2892	23.9903	23	23.2979	14.7655	13.6081	15.3469	16.3373	12.5455		19.7667	20.1786	24.6854	12.2436	22.3623	26.0096	15.0841	13.8444	16.2612	8.99231	9.63889	17.84	9.89286	15.157	17.3402	21.2569	16.2993	10.748	19.4419	22.1304	28.5072	25.04	17.6		14.3858	24.7203	22.1429
615.878	19.2441	11.24	18.758	12.2887	16.0847	19.8943	23.6014	19.437	24.3333	23.8268	15.75	31.7267	23.0227	22.7723	24.04	25.2721	14.5208	12.8851	16.1127	13.5455	12.7634		19.0833	17.713	27.2391	11.443	22.2537	22.581	15.0442	14.0145	14.3429	8.56489	7.67188	18.1739	9.57547	14.575	15	20.8194	16.797	10.5935	18.3721	22.3942	27.9137	27.3883	18.2418		12.6983	23.17	22.4647
623.878	21.2621	10.2653	18.2653	14.669	16.4959	19.4206	25.1014	19.0301	25.4299	26.6364	15.2932	30.1382	26.4878	22.1485	21.1926	25.5746	13	12.7379	14.6174	14.6	12.5556		15.5116	18.1091	24.967	11.038	20.8321	23.5091	14.3306	13.1143	16.5758	9.29771	9	19.3571	9.54464	13.6777	14.25	22.5435	17.3453	10.5738	18.5917	24.9362	28.2353	29.4	16.1296		12.6015	22.8381	21.6292
631.878	19.5862	10.3103	20.049	14.9433	14.252	19.5039	23.7297	15.8951	23.1509	24.2326	15.748	28.3033	26.4603	21.5596	25.2155	26.85	13.7622	12.8026	14.1151	14.7093	14.2564		16.9545	17.3621	22.1882	10.5714	23.078	22.7636	15.4017	13.6429	16.5344	8.79286	9.69333	18.4179	8.61856	12.7087	14.1042	21.0214	16.5037	9.448	18.4121	23.6383	25.6691	27.4694	13.7714		12.8702	22.2941	21.8486
639.878	18.863	9.82394	16.9851	13	14.1197	19.8583	26.3642	16.5	22.8485	28.0657	16.475	30.3046	28.7051	21.0097	24.1654	27.8188	11.965	11.9437	14.007	12.9294	13.9452		17.1765	17.1524	22.1591	9.61111	21.6528	22.0531	15.4123	13.7432	16.2462	9.58462	9.62222	19.7519	9.78788	13.4148	14.6989	20.9701	16.3333	9.79487	17.2744	25.5473	25.9776	23.5644	14.2		13.0787	22	21.224
647.877	19.6897	10.0211	19.0791	13.458	14.7965	18.4634	24.9467	16.481	22.28	24.7586	16.7398	29.7081	24.3333	18.6667	23.6772	26.6331	12.6849	11.8897	12.8209	13.931	11.9855		13.4324	16.578	20.3056	10.3393	22.4058	20.5	15.4554	14.0956	16.664	9.12097	9.69231	17.9549	8.38461	14.7348	14.7816	19.1407	17.1606	8.7563	17.1782	23.6	28.3333	27.299	14.972		12.6777	20.9722	20.1534
655.877	20.0884	9.70345	19.0927	13.6015	14.1034	18.0248	24.8224	15.6579	19.8333	26.2821	16.5739	29.8176	18.284	18.5392	18.6454	30.028	12.6959	11.5685	12.4815	14.8404	11.8636		14.9149	17.2261	20.3929	9.11111	23.2971	20.4569	15.8182	14.7554	15.252	9.79562	9.12549	17.844	9.04124	12.8231	14.1023	19.2158	16.4194	10.177	17.3657	24.8831	27.6328	25.79	13.581		12.627	20.5481	20.6497
663.877	18.9028	9.93103	17.0405	14.218	14.6207	18.6508	24.891	17.7727	22.7864	24.4787	16.3097	29.3711	18.3077	17.2989	19.8162	29.6504	12.7292	11.8442	14.7222	13.5227	12.6212		15.5496	17.1478	18.1447	8.77273	21.5839	20.177	16.3902	14.3066	14.3431	9.09774	10.6444	17.2721	8.18095	14.4077	14.0833	18.0148	15.9392	9.54783	17.3757	25.0338	28.3607	26.3505	13.77		13.6296	21.1154	22.2732
671.876	19.336	9.31724	16.2759	14.4015	14.8632	18.875	24.8544	16.1149	22.6786	24.5769	16.2617	27.0385	21.5641	17.6452	18.8286	30.5532	12.5102	12.0955	14.1667	14.9884	13.7317		14.0588	18.2315	19.4432	8.75	22.2759	19.9554	15.9764	13.7517	15.4109	9.23141	16.6265	18.8333	8.47059	14.4242	13.6304	17.7517	16.0217	9.10526	17.3879	25.1908	32.7266	22.1683	11.25		12.4848	17.5962	23.5691
679.876	18.5086	10.4539	17.4467	14.6972	15.7177	19.5669	24.4834	17.5195	21.4808	23.2371	15.0932	30.008	27.5067	17.899	17.9852	29.0435	11.9728	11.7792	14.7872	13.2184	12.5682		10.9677	19.4615	18.8272	8.06897	22.5986	20.0374	17.4762	15.0211	14.936	9.38168	16.1839	18.7852	8.75472	14.5308	14.6224	15.344	16.9084	9.38318	16.9521	26.4672	28.8601	23.2264	10.6905		12.2562	17.9326	24.521
687.876	17.6777	10.5987	17.2138	14.9424	15.008	18.4109	23.8289	15.8042	21.74	22.3118	15.5897	28.9333	22.4667	18.1238	21.3582	29.8414	12.1575	12.2867	14.9699	12.9574	12.8617		12.6216	18.6017	21.0952	8.62069	21.7313	20.4779	17.288	14.1959	14.637	9.19549	12.7738	17.5324	7.89744	14.1045	13.4902	17.064	16.6587	9.69027	17.9133	25.9655	29.1045	23.5	14.843		11.9141	18.0543	24.2833
695.876	21.5573	9.99367	16.2252	15.0897	14.2137	18.5397	22.6759	16.0667	22.4314	22.5052	14.7438	28.705	18.35	16.8571	23.1374	25.6204	12.5405	12.5705	14.9925	13.1458	11.6667		12.5304	18.6186	20.8409	7.88462	21.1603	18.6579	16.6923	13.4422	16.3413	9.16923	10.6933	16.9237	7.83	14.6269	13.165	15.4959	15.7481	9.18692	17.3626	25.7388	27.272	24.3868	13.1565		13.7951	17.0762	22.209
703.876	21.6143	10.9312	18.8333	15.411	15.3504	18.0462	22.7887	16.098	21.5	27.4741	13.2155	31.0949	25.1948	16.8727	20.1481	26.9348	12.7727	12.3654	14.2482	14.1778	10.9467		12.6935	18.4779	21.2366	8.60563	21.1259	18.704	17.4963	14.6301	14.621	9.17778	14.4111	16.8872	7.46226	15.8151	14.2447	16.1917	15.4202	10.3894	18.2188	25.5649	26.6612	25.198	13		12.5641	18.8218	22.6066
711.875	17.3491	10.529	19.0506	16.8411	14.7619	16.1825	23.5503	16.7027	21.0189	26.5447	12.7213	29.2296	29.087	17.2647	18.9481	30.0638	11.7564	11.8301	14.5659	12.8696	11.3137		11.3953	18.5091	20.7391	8.41772	21.8529	19.4404	17.9449	13.0714	14.2031	9.36957	12.6196	16.3453	7.6055	15.9348	13.3765	16.9845	13.2857	10.1304	17.2289	24.3551	25.4228	22.8019	12.9898		10.4348	16.7157	23.9326
719.875	19.0992	10.068	17.9021	16.1419	15.878	15.2823	22.0192	14.8699	22.0294	25.0672	12.4724	30.5478	26.9853	16.8761	18.2652	26.5639	11.4702	11.702	15.9433	11.0404	11.5714		11.7374	17.9754	20.3239	7.83099	20.1111	18.4211	17.5308	11.5714	15.3543	9.9	13.8409	15.0074	8.50515	15.9933	13.3053	17.5118	14.422	9.94545	16.8824	24.1469	25.6794	21.8529	8.46512		11.5512	18.4245	22.2295
727.875	19.4308	9.75342	17.9071	15.1027	14.8125	16.0556	22.471	15.7958	21.1538	25.5253	12.186	28.4286	29.6545	16.0583	18.7016	29.4815	11.6883	11.3605	14.8786	11.7944	11.5644		12.4032	16.9431	24.2947	8.61446	19.5769	17.0439	17.5769	11.0208	15.4545	9.14286	16.1078	15.145	7.78448	15.5473	12.283	15.1935	15.2542	10.5094	16.526	23.1733	26.5	21.6887	10.3947		12.3778	16.2632	22.5525
735.875	20.7874	10.9688	17.5605	16.54	14.0744	14.656	20.5949	14.6316	20.4706	30.9565	13.6842	28.3333	32.0233	16.5804	17.0077	27.8806	11.4837	11.7415	14.9862	12.028	10.7849		10.8381	17.8235	24.2346	7.58824	18.6861	17.7027	18.7926	12.2071	15.6929	9.4	16.9505	15.1692	7.70755	16.0855	12.1339	18.5615	14.209	9.16102	16.5172	26.4771	27.3008	20.4356	10.134		11.7786	14.9545	21.7303
743.874	20.0072	12.7329	18.0068	15.9079	15.224	13.9098	22.6792	21.0308	20.0556	30.7953	13.0248	27.8085	30.1707	15.5862	16.8231	29.125	12.0258	11.0205	14.374	11.8762	11.6731		10.6923	17.5	24.5568	7.60345	18.2231	16.6792	18.0687	11.4931	16.2741	8.69828	17.6354	15.112	8.26087	15.9296	13.7476	18.3307	14.1603	9.4569	17.5106	26.0633	26.9481	18.7117	12.5641		11.7984	16.2526	20.8362
751.874	20.7664	13.8249	15.8803	14.8121	16.1597	14.4202	20.7484	21.5085	18.9811	21.2424	13.2982	26.3333	30.3556	16.6667	17.6538	28.8148	12.5621	11.0133	13.6129	11.4757	11.1556		10.4409	17.3622	23.9036	7.26923	20.752	17.2857	18.5597	11.5724	15.863	8.71429	17.8316	13.975	7.48624	16.9735	11.67	17.5887	14.9758	9.45872	16.7203	25.726	26.7054	16.5304	8.81633		10.8158	15.7629	22.2712
759.874	19.695	11.8563	14.4741	16.2518	14.8492	13.8125	21.9934	20.2703	20.9813	25.79	12.7009	28.0634	30.1695	15.287	17.0827	26.1667	11.987	10.6458	14.3043	11.419	10.3483		10.4458	17.1875	28.1136	8.83333	21.5274	16.4732	18.1852	11.2555	15.4028	8.92562	19.5784	13.906	7.1	15.4069	12.1402	17.6183	13.9339	9.94595	16.5497	27.5276	27.8485	17.6923	10.1282		11.3966	13.875	21.8057
767.874	18.2908	12.8765	15.0261	15.268	15.1322	15.5455	21.7963	21.4	21.1296	28.4771	12.3009	26.5775	32.2329	17.5217	17.582	24.1111	11.5395	11.0141	14.7034	13.625	10.3261		9.45455	18.5496	24.7176	9.35	18.563	18.1901	19.0147	10.96	16.9574	9.06818	21.0536	14.6579	6.91954	14.6835	12.1154	16.9244	14.6508	10.1429	16.5616	25.0921	26.5448	18.71	10.4035		12.1026	13.4048	21.6648
775.869	18.3162	12.8868	15.525	16.1164	15.5603	15.6033	21.9301	19.7431	20.2925	31.1944	10.7778	24.5385	27.75	16.4365	14.7984	25.9645	11.9477	11.1458	16.1791	13.2358	11.2273		10.3051	17.627	28.7778	8.90909	21.2157	16.8425	19.4493	14.3571	15.6812	8.49624	25.6053	14.35	6.98969	13.2595	12.0412	18.2185	14.1024	9.67241	16.7703	25.557	27.7574	17.9789	8.81395		13.136	14.5349	22.7158
783.873	16.1111	13.0247	15.9643	16.4658	15.4602	15.1478	21.2214	20.0098	20.7368	29.125	11.2821	27.0093	32.1831	16.8376	14.6462	26.7133	11.9167	11.0552	15.8248	12.963	12.1707		9.76378	16.975	23.939	8.93976	19.3285	19.0667	18.9704	14.2049	14.8478	7.84733	23.3596	14.6228	6.81053	13.5259	12.051	22.2302	14.7756	9.53509	15.9041	25.7785	26.6127	16.27	12.1081		12.6983	16.4872	21.4556
791.873	21.4385	12.8679	15.3867	16.4015	15.2231	13.8655	22.2117	19.0103	22.0446	34.5333	11.4569	31.5133	27.716	17.8308	16.2643	25.4855	12.3701	11.1538	15.315	12.8485	12.2188		9.2	17.5339	30.2347	9.07317	18.9841	19.4211	18.2517	16.5684	16.3714	8.01709	33.2821	15.3534	7.51961	16.2662	12.2222	21.9063	14.3488	9.70833	15.7083	28.5714	27.219	18.8614	9.9881		12.4	16.3404	23.0546
799.873	27.1238	13.4522	17.2131	15.5714	14.6555	14.3248	25.4752	20.0645	22.8596	33.7553	10.4583	28.6364	30.5132	15.9174	18.1704	28.1095	12.3671	10.9504	15.8333	13.3608	13.0652		10.0172	17.9587	28.9588	9.50725	18.4733	20.2232	20.2703	15.2404	15.2328	7.89474	31.232	14.8264	7.15238	18.302	12.4474	22.0547	14.72	9.59649	16.2324	29.0182	26.2388	17.2243	8.8172		13.0161	17.43	22.6409
807.872	25.2561	12.4276	19.272	15.9231	15.377	14.479	27.3696	20.6563	22.981	30.9895	12.232	27.5657	34.7703	16.0172	18.2164	29.1045	12.4684	10.7109	16.5794	13.5313	13.25		10.8305	16.6423	26.0222	9.13253	18.3023	19.7364	23.46	13.1094	14.3551	8.43182	31.3898	16.3197	7.19091	14.0758	12.3084	19.6929	14.9512	10.3423	16.7342	27.9873	27.0229	17.8922	10.5714		12.6271	15	23.086
815.872	19.8553	11.8252	22.7787	14.2295	14.6299	14.7881	27.4454	21.6596	24.3208	31.5172	12.5234	27.5392	30.0833	16.8333	18.8134	30.9627	13.3057	10.6838	16.4018	13.5347	13.1176		9.11504	17.0442	30.6875	8.22785	18.7176	20.2925	20.9437	11.0625	16.8284	8.10769	30.8319	20.1373	7.86869	13.1538	11.6091	22.0889	14.7794	10.9145	15.5255	28.8734	28.8571	15.7549	9.08823		11.6692	15.5909	23.0484
823.872	17.6543	12.0861	23.3835	15.7518	14.373	15.2787	27.1968	20.7802	25.2095	32.359	13.5781	26.0909	43.0889	16.7054	16.3066	28.0743	13.4737	10.7778	18.5581	14.8817	14.1084		10.5	19.313	21.9863	9.1519	20.0476	21.8818	19.5111	14.1129	18.4539	10.3852	34.1947	18.5926	7.71845	13.7886	11.2925	18.2331	14.6074	10.0593	16.3117	26.4406	25.8222	16.2233	7.57143		12.3607	15.9518	23.68
831.872	17.8313	10.4818	22.6308	14.5878	14.4365	14.2966	25.0085	21.2111	23.9821	36.6714	13.2424	24.5116	43.3623	16.9189	15.4844	29.5816	13.1871	11.0493	20.2763	13.8952	12.85		9.4252	18.319	29.1013	8.06977	19.449	20.6053	18.9627	10.6196	17.5758	9.87402	39.354	18.328	7.91429	15.084	12.1138	19.0952	14.5221	10.4224	16.5649	27.2945	26.4161	16.6762	9.06452		12.4786	15.7067	28.5371
839.871	16.3855	11.2385	22.0932	14.0606	14.521	13.7638	24.7851	24.3882	26.8056	36.3188	12.6565	25.6707	40.0233	17.9741	16.9767	34.156	13.9363	10.8151	19.6866	14.3119	13.1765		9.00769	18.0248	25.3544	17.1024	18.3486	20.0721	17.8702	12.8194	18.4478	9.95868	36.6786	18.7317	7.31858	17.1857	12.0097	20.3162	14.3308	10.4569	16.5789	25.9041	27.058	17.3585	9.89899		12.4672	14.7162	30.4556
[truncated: 149 more columns]

## Sheet: Figure 2A 1_100
0	25.9487	18.2808	19	27.1979	13.9211	18.7143	22.7012	17.9172	34.678	17.7395	37.0194	17.5345	81.4444	26.4667	17.0993	17.8832	10.9123	24.9052	11.507	11.6765		19.5778	15.0155	6.73188	14.2276	24.5809	43.4071	37.4379	10.6825	35.85	9.91736	19.4627	28	11.5614	7.44361	11.0169	12.0057	20.7458	84.9583		12.3984	21.2944	10.3673	13.0635	6.06358	14.5259	10.6905	7.82143	10.78
7.99045	26.4867	18.2282	15.4783	26.5484	15.7364	16.5565	17.8765	19.1549	29.5648	17.381	31.4314	23.8878	72.213	45.2717	15.8667	17.9453	15.0463	18.1707	12.6391	12.8478		17.1206	14.8769	6.67647	13.9116	19.1967	40.9636	37.94	10.9322	43.3383	12.0551	15.4857	14.9308	12.4216	7.4403	17.1875	11.6882	13.5938	93.3827		10.1624	18.5635	10	14.2314	6.73054	11.6917	11.8308	7.21805	10.6908
15.9902	20.9609	20.0272	16.5446	21.8058	25.2745	15.8974	20.8302	21.2391	29.8083	14.7869	33.2846	15.5664	82.9652	33.8218	14.8014	17.8409	12.8505	18.0246	11.9716	13.8021		16.5985	11.2965	6.94245	13.5946	10.9669	36.8108	40.1014	11.7899	38.0278	10.6032	16.7012	13.9924	15.9109	7.14493	11.6408	10.3471	14.2661	75.9588		13.8629	17.2787	8.91791	13.811	6.54651	10.7748	11.8852	7.23134	10.7595
23.9898	16.5846	15.3793	17.2523	25.9326	16.3966	21.0095	19.2275	19.8467	22.8661	15.7734	33.2624	24	93.8783	19.2895	14.4615	16.9701	12.5545	16	12.4658	12.0783		15.4545	9.70202	6.22302	14.8662	22.1129	33.1696	37.9041	11.3167	26.8452	9.05505	13.741	12.4539	12.1287	6.73529	11.9835	8.77844	13.8248	48.7672		12.4603	17.1568	7.02597	12.2623	6.23952	9.63333	12.0932	7.18705	11.2583
31.9896	16.5615	17.45	15.8807	25.0753	16.5377	22.1416	16.4085	18.5068	20.2203	12.5769	20.0156	23.972	82.9278	21.045	12.1467	16.5203	12.9381	20.456	9.92199	13.2519		18.0139	11.178	7.63971	13.9071	12.6875	30.1271	36.8446	10.126	27.3671	9.39669	14.8092	15.6063	11.375	7.03571	18.6364	8.72727	11.8915	34.08		10.8729	16.6931	8.58861	11.3937	6.35329	10.0417	10.8115	7.83916	10.9613
39.9894	16.3226	17.3191	13.5727	21.1261	27.7765	20.9837	17.7024	18.3836	28.3455	12.8871	26	27.0092	68.6604	28.8131	13.1301	14.6993	14.9115	19.3415	9.77397	11.7836		19.4406	10.7857	7.50746	13.6397	11.5641	33.8973	38.8176	10.4918	23.9286	8.28283	14.8	13.8794	9.73913	7.7554	16.404	8.72024	13.5659	27.0156		12.4683	15.9738	8.45625	10.9512	7.13253	9.90476	11.1364	7.28767	11.9808
47.9892	16.512	15.5804	11.4052	19.4393	22.9314	18.2017	17.9822	19.7877	26.3984	13.1563	23.2016	28.4595	34.0254	26.3652	12.9856	16.9859	15.2232	18.7752	10.5931	16.3391		20.351	11.6313	7.98485	14.0288	10.7969	32.2353	36.3034	11.275	23.0861	8.74528	15.669	14.2857	10.2114	7.60584	15.4902	8.66071	12.8357	25.7717		12.0579	16.4115	9.66242	11.1094	7.34104	11.0614	11.8504	8.0069	13.7939
55.989	16.7903	14.331	12.7895	18.4956	21.3186	18.0763	19.2561	20.509	18.121	14.2149	24.6935	30	36.6066	21.5688	13.4161	17.4643	15.4035	19.4809	10.4336	15.7913		21.4737	13.5897	8.25899	15.4275	14.2521	35.2712	35.7329	11.661	23.7181	9.62745	15.4672	18.5207	9.57627	8.67213	11.787	8.30675	13.4861	24.7868		10.4254	16.6378	9.21341	13.688	8.35294	12.6404	12.542	8.25694	15.0833
66.0059	24.4732	23.6176	14.9255	23.875	24.268	20.4643	24.4897	20.7943	35.934	19.7248	28.2883	26.8851	41.7391	48.5	16.9652	18.4797	16.3537	24.2743	15.0533	16.975		30.5571	25.9737	11.3212	19.6077	22	37.3525	40.5159	18.7778	32.0942	19.0902	14.4351	23.5138	12.3158	10.562	22.5526	12.7714	20.0164	31.5926		19.2699	20.5374	14.8562	18.7679	10.7126	20.6303	19.1405	13.6341	20.4624
74.0057	20.3302	23.0805	13.561	22.325	25.7981	21.2037	24.9839	20.6978	30.1339	17.8707	22.9065	28.4	55.7583	42.0942	20.2442	18.6698	17.6	21.6509	14.0113	16.3222		34.9308	30.9877	14.3898	22.913	21.38	46.5789	57.3913	24.8515	34.5115	22.8189	37.6947	25.7043	20.2603	12.0929	22.4457	16.929	27.0935	36.2205		18.8761	23.8269	19.7704	22.1354	11.415	16.7241	21.0732	12.7255	25.7821
82.0055	19.79	19.9123	17.1647	23.5867	28.6406	21.8	22.3786	24.2362	33.822	21.32	23.1735	25.2813	50.1801	48.1013	19.6701	22.2474	14.2907	22.9223	14.5763	17.2247		38.5156	32.0611	13.1298	20.6056	26.2371	47	69.1515	27.6606	45.6667	22.9462	34.2	27.9468	15.9556	12.3958	21.8706	12.8442	23.44	32.8571		20.7444	28.7308	21.5254	19.1304	12.3654	17.9439	20.0082	13.5342	29.9542
90.0053	20.9483	19.5984	19.5895	20.6837	30.6552	26.4904	25.0938	26.4675	31.6355	17.7458	26.422	29.4182	67.3966	51	20.8952	18.0259	18.2308	27.0513	14.5338	21.1275		41.3481	29.4199	12.5	26.0645	23.7391	44.7788	55.1926	27.177	39.622	13.3725	31.6016	26.3423	17.12	13.8209	20.6196	12.5724	19.5439	32.265		17.3469	23.8049	16.4255	18.9915	11.8642	18.8476	20.5323	14.2927	29.9793
98.0052	21.9206	18.1159	22.8352	25.84	29.766	23.4821	26.2911	29.0867	28.0345	20.7391	29.1328	32.9718	73.1048	40.7789	18.8797	22.4779	18.9904	31.6053	14.3897	22.5833		41.1654	25.2386	13.127	28.0593	22.0642	38.5645	51.9783	30.1204	35.6241	13.6538	35.5104	20.688	15.4018	14.1846	19.11	12.4684	18.144	31.0417		13.9238	22.024	14.6855	18.0678	12.1796	17.1308	21.9397	13.058	29.0136
106.005	21.9407	18.3256	16.1919	25.3824	28.3438	25.1188	24.8902	28.9248	25.2562	23.973	28.437	33.4483	64.798	34	18.3185	25.2574	18.4717	32.2743	14.76	21.1728		40.0519	21.9218	13.8538	24.7692	22.1327	32.648	46	30.3645	29.2681	12.2079	28.5078	21.8629	14.7522	12.9219	18.7757	11.8385	20.7179	37.7018		11.0492	25.1617	16.5646	17.1667	10.9835	22.8636	20.1724	16.7778	27.6887
114.005	22.6983	17.4748	16.989	25.1609	28.9205	24.1161	23.1939	29.6054	29.0238	20.3516	27.9754	34.1154	74.7412	42.18	17.8281	21.2595	19.0588	29.2212	13.0157	20.9589		39.3594	19.6108	12.6429	21.25	19.7619	32.2598	44.5764	29.877	31.5137	12.8496	22.1654	18.0426	14.2569	14.0606	20.3103	11.4843	18.7185	29.45		13.0531	22.5119	16.8085	17.1933	9.93939	18.925	21.9018	15.0222	25.3438
122.004	23.7077	17.9932	12.202	27.1842	28.0421	21.2049	22.7744	26.1494	25.9365	21.186	27.9672	32.5962	69.6292	46.2083	17.4198	22.4174	19.2752	27.736	12.5827	20.8		36.5846	20.7211	12.8797	21.2846	25.1186	32.4628	43.0927	29.0973	27.469	12.8707	23.313	17.0816	15.5	14.5368	19.7629	12.6178	20.0877	33.6833		14.2054	24.9611	16.1871	17.528	10.6692	21.1532	21.8158	14.6737	26.3313
130.004	21.4632	17.1699	14.0935	30.4259	28.5876	20.5366	23.1628	24.2767	30.4962	20.3701	26.7786	28.98	71.8462	27.7238	17.4812	23.1382	18.8235	27.8462	13.3571	18.3636		35.8841	18.5393	12.5725	22.4887	21.6864	30.5041	43.6757	27.4151	24.9664	12.9652	16.9818	16.5455	13.703	13.88	18.1589	11.5488	18.6311	28.5078		14.3243	21.7713	14.6944	15.7288	16.0645	16.296	18.9138	12.6566	24.9172
138.004	21.5214	18.6736	15.8367	28.9848	29.3804	20.3852	22.7684	26.9679	29.3404	18.145	27.2963	31.2651	71.2881	24.0088	16.4046	23.9923	17.7963	28.83	12.9792	18.3364		34.7704	17.2391	12.2248	22.0148	18.5	28.5833	42.1986	27.6273	25.1333	12.3894	19.9123	15.7188	13.75	13.6281	16.3402	13.0427	19.6379	30.2314		16.92	22.3915	12.716	17.2389	16.3689	17.1048	17.7266	12.0891	21.1429
146.004	21.2409	15.5775	16.4159	26.2841	22.8235	19.2373	21.5145	24.1192	23.3973	17.6098	26.8156	26.3824	74.439	23.7094	16.4961	23.5556	18.1552	27.1154	12.4837	18.2105		31.9416	17.173	12.1811	28.1399	22.6557	29.1393	43.4228	25.6667	24.1419	11.879	17.973	15.9236	14.0625	12.4677	18.7579	12.75	18.7244	25.3175		17.3983	21.8105	12.0313	15.4158	14.1071	13.2756	17.5214	12.5612	21.1375
154.003	22.1972	16.1469	15.9811	21.8061	20.9174	16.5431	20.9474	23.8654	20.6301	16.0625	26.0625	26.9808	69.6391	31.3048	14.3443	22.5639	17.4701	26.7315	12.7949	18.0339		31.1667	16.7257	13.152	27.777	21.9645	26.2917	40.4931	24.6449	28.5705	11.0339	14.5229	14.2533	14.4048	12.25	14.2066	11.8598	18.2951	27.112		16.1919	20.4974	11.8917	14.398	12.115	11.2167	17.952	11.91	21.487
162.003	21.3786	15.269	16.4018	22.2553	22.3832	16.6563	21.3953	23.9679	22.8385	15.9	24.763	24.5192	75.6179	34.0874	13.6165	21.1837	17.3415	23.3125	13.0199	17.7829		27.6547	15.5426	12.0391	28.1387	17.512	28.8678	43.0753	22.1321	23.1346	11.5917	14.3826	12.8433	13.4483	11.7388	13.7131	13.0375	16.496	27.1429		15.422	19.8511	12.1438	14.1429	11.8929	11.3697	16.3333	11.8218	21.14
170.003	20.1022	16.5942	19.2136	18.2892	22.4327	16.752	20.7895	22.7676	20.1615	15.4426	24.4275	20.7411	64.9549	29.3	13.8939	22.1136	16.1148	24.7686	12.6304	17.7155		25.6074	15.7705	12.2769	32.383	17.2521	30.5798	41.7808	23.9515	22.4522	12.3802	17.6239	12.0662	13.2747	11.2231	14.224	12.1812	17.4539	24.0469		16.6981	18.2742	10.9937	14.4602	10.6783	15.475	16.288	12.1058	20.6233
178.003	21.7419	16.854	18.6887	18.0238	20.537	20.0087	21.6108	23.4648	18.5448	16.9	22.9237	20.4513	61.8867	28.1429	14.5492	20.1644	14.8264	24.4872	11.8523	17.6195		25.5797	14.2292	11.8231	29.9855	15.9439	31.6752	44.6974	21.5185	21.3618	11.7623	16.6019	12.5414	14.2174	11.5929	13.8952	12.2134	19.4206	23.4427		14.8158	19.3979	12.1266	15.3962	10.4138	16.2821	16.5893	10.7037	18.3904
186.002	21.6378	15.5036	17.3153	19.1163	19.4909	18.9492	19.9458	23.5077	16.8175	14.376	23.5528	18.8761	65.2847	21.2124	14.5641	20.1	15.4724	22.736	13.2727	16.6765		22.4586	14.7407	12.5289	26.0074	19.3889	30.0164	39.3684	19.5517	20.5948	12.224	18.7034	13.3333	13.9419	11.6277	13.9496	12.0617	15.9505	23.9466		15.9314	19.8342	10.6203	15.86	10.069	16.6577	15.2093	10.6887	17.9412
194.002	21.32	16.6794	19.0673	19.3438	19.4474	16.0859	19.6788	19.8141	15.2791	15.375	22.9457	18.5983	61.2039	24.8319	15.1615	20.0342	15.9692	22.2441	13.1094	15.7143		21.3881	14.1011	10.6172	22.1157	18.5917	30.315	36.8621	17.8814	20.4037	11.6154	21.3173	14.0299	14.3868	14.283	15.537	12.3938	15.0283	24.209		15.0825	18.1453	11.1258	14.283	9.30172	13.7009	14.9134	9.44444	18.2244
202.002	19.7642	14.6148	17.6038	20.2755	17.0089	16.4016	20.8802	19	16.6818	16.0345	23.4831	17.0484	49.9636	32.0294	15.7731	19.9801	16.3821	20.6124	12.237	16.9135		21.2083	14.366	10.6047	22.4962	16.8926	28.9339	37.4545	17.887	20.1563	10.6535	19.3621	15.3534	12.4068	15.236	12.8279	12.5963	15.1583	23.4851		13.2037	18.414	10.9125	14.8558	9.05172	12.3774	14.4961	8.68224	17.3007
210.002	21.377	14.4203	18.5091	19.3061	16.5417	14.0157	18.5741	19.3419	19.7109	14.4215	23.9008	19.2883	42.3281	37.7196	14.8049	20.3355	16.25	20.6341	13.1527	14.9639		21.1377	15.2316	10.7197	25.2764	18.9009	27.5591	36.9934	17.0172	21.3671	11.7027	21.8718	20.2857	12.65	14.3778	13.4836	12.9074	15.1402	22.8667		10.6015	18.0419	12.1938	14.2477	8.98276	11.6535	15.4741	9.78302	18.0197
218.001	21.1811	17.2239	15.9821	18.7609	18.6306	14.2836	16.2412	23.7431	19.5865	14.7934	26.6195	19.0893	36.6016	23.9649	14.1525	19.3228	15.5207	16.6194	11.582	16.6923		19.049	16.6011	10.1855	25.0692	17.646	28.4758	36.7285	16.2091	19.7813	12.6271	20.4124	22.3261	11.3647	13.2421	15.0561	12.5127	14.5985	25.0379		13.3659	18.837	10.2593	13.4128	8.70339	14.2137	13.1885	10.0476	19.0511
226.001	20.8182	16.1111	19.2647	18.0495	20.4811	13.9774	16.3136	26.3282	16.4851	15.8136	24.1524	17.8957	37.5682	23.9829	14.2966	18.7355	14.9741	15.9338	11.5591	14.439		18.5467	16.381	10.7939	30.1702	12.7607	31.9918	37.9416	15.693	23.2893	11.6983	19.7447	19.977	11.2857	19.0396	14.2857	12.628	12.9918	26.2366		18.2877	18.9185	10.2531	13.7624	8.26446	11.6063	13.4628	9.73267	23.2177
234.001	20.4077	15.4109	14.8796	18.1809	23.3558	16.0534	15.8704	23.6423	16.7538	15.8099	20.4874	19.2414	35.6077	20.839	13.7899	19.0523	14.4094	15.7164	11.5984	13.7805		18.2465	15.6597	9.73077	26.1575	15.8305	35.2087	38.6688	14.844	23.4817	10.6364	26.2875	22.7143	11.219	17.6707	11.084	11.7975	13.0414	24.4088		17.9397	18.9788	10.4114	12.5766	8.23894	10.4365	12.5	9.67924	21.595
242.001	19.916	14.9769	15.0543	16.5051	18.9135	15.0323	17.716	22.9574	16.1094	14.8487	20.8915	22.2544	40.0246	24.3153	13.3984	17.5535	13.2231	15.6692	10.5714	13.6957		17.0764	16.6856	9.91667	24.4385	13.7434	32.75	36.1447	14.7611	23.503	10.8962	21.1789	18.4342	9.75758	16.5556	11.4803	12.2679	13.1095	22.6838		14.2443	20.0317	10.358	12.9455	7.2931	10.1157	11.7131	8.68182	15.7517
250	18.306	15.1288	13.6875	15	17.5752	16.4426	16.3228	21.6094	19.0703	14.7266	20.1111	19.8919	39.8034	27.7238	14.5738	19.8099	13.904	15.6364	10.291	13.9608		16.1169	14.0103	9.82114	22.9118	12.4037	32.521	32.6014	14.8609	23.9329	10.4717	19.2708	17.2471	10.8932	12.9889	15.3107	11.5092	13.1704	30.5041		16.9811	20.5882	10.589	12.5573	8.05	9.53719	12.0095	8.25455	15.9708
258	18.291	13.8779	12.0826	16.051	19.4112	16.9921	16.2857	31.6419	17.129	15.2479	19.72	19.9727	36.0763	27	14.5847	17.3899	14.5328	14.3116	9.76	12.44		15.6429	14.4346	9.5625	19.5116	11.7949	28.2109	33.0897	15.5487	24.9451	11.037	17.1569	20.8939	10.271	11.4643	11.8692	12.0679	13.1149	23.8148		17.3053	19.2757	11.6013	10.5565	6.84874	13.2456	11.5785	9.07921	16.5
266	19.3952	13.8661	14.9459	13.8317	20.8812	15.5194	14.4398	26.6	15.4453	15.6222	19.8417	20.1239	40.8	24.5619	12.8814	17.2752	13.9766	14.2044	10.2932	15.1569		14.6948	13.943	9.22047	22.0526	11.92	29.5397	33.6014	14.3679	21.8758	11.5714	13.5514	15.1294	9.48864	10.3778	11.3362	11.0949	13.5878	22.8043		15.9778	19.5333	12.1043	9.51587	7.44444	10.6484	10.4237	8.42857	16.75
274	19.2923	12.8074	12.8839	14.8641	25.7158	15.0308	14.3515	23.4737	19.0484	22.6161	17.8889	21.449	31.4331	23.8286	11.9344	18.3291	13.5546	13.4203	10.121	13.0233		14.5166	12.7935	8.64341	22.0945	12.3826	22.7939	32.36	14.367	21.2744	10.7	15.0288	15.8442	9.56311	10.7766	9.5597	12.3086	13.3974	20.4058		14.0339	20.3978	10.6626	9.8189	7.2	12.514	11.3391	8	15.277
282	19.5	13.0846	16.6634	13.6132	20.398	13.9416	14.5482	29.1045	26.6911	20.3486	19.1186	27.8286	38.8017	20.963	11.2977	17.5786	13.5081	13.2782	9.87302	13.3103		14.2368	12.0055	8.42975	22.9589	11.6639	21.536	33.6327	12.9429	21.1043	11.0424	19.2755	11.9355	9.2	9.03704	10.05	12.5509	13.4514	23.5349		12.0451	17.931	10.1059	8.77049	6.11966	9.34167	12.2124	7.09434	15.0288
289.999	20.3906	12.6134	12.4286	12.5234	19.1509	13.6894	14.1337	27.5401	14.2409	18.6932	22.3131	22.9883	36.7434	18.0625	12.561	15.9012	13.5508	13.6617	11.0708	13.3585		13.8618	12.6178	8.90164	24.0876	13.2982	22.7339	35.3825	13.7857	21.2671	9.86207	16.5	10.9355	9.56522	9.61905	9.39216	12.6402	12.5137	22.8692		13.3402	20.8619	10.5298	9.38983	6.91071	10.5091	11.0565	7.2931	19.7348
297.999	20.8739	14.6923	12.5816	13.7941	17.2736	14.4508	14.2831	31.1185	16.3465	21.6914	16.5447	23.8871	31.7903	16.8319	11.2698	17.2625	11.744	13.5833	13.7375	13.2162		13.8121	12.0167	8.25185	24.2	15.4018	22.2283	34.5608	12.8661	20.5636	9.3253	23.297	10.4828	8.77778	9.14118	9.83654	13.3049	12.7123	23.5113		15.9518	20.3611	10.5432	9.025	5.7037	9.12389	11.2975	6.10092	20.6504
305.999	21.9346	15.4818	12.6038	13.0748	17.4706	15.438	14.4545	33.7431	16.3459	21.3444	16.8435	22.7711	31.373	16.3475	10.8968	16.2405	11.5433	13.3929	14.5709	13.6442		13.6139	12.3027	8.29134	23.9209	12.7748	22.0077	39.1489	13.3818	22.3929	9.71171	17.9369	10.5	8.79464	9.61539	10.3168	13.0247	12.2621	21.5448		11.1496	22.9888	11.1899	10.1797	6.27869	10.0348	10.2269	6.49091	20.5397
313.998	20.2632	18.1786	13.3505	13.2453	16.0962	11.2362	14.904	32.4152	13.8915	19.3093	17.2542	21.0154	29.8594	16.7778	10.925	16.6289	10.7538	12.25	13.6341	13		13.7007	11.3797	8.16535	25.6119	12.569	21.75	33.898	13.5981	21.6159	10.0085	21.9895	11.3261	8.42241	8.53763	11.3723	11.963	13.2657	19.3111		13.8532	20.7006	11.5385	10.4309	6.27559	9.72034	10.1351	5.82301	19.5484
321.998	18.1129	21.1284	10.9725	13.2936	15.7664	12	14.1337	34.5	15.4769	16.2843	18.0609	19.6557	30.5424	15.6466	14.2621	17.1698	10	12.3813	14.087	11.5795		12.4037	11.2826	8.32031	22.7761	11.0431	22.6457	31.4828	12.7222	20.5629	9.68852	18.8435	10.2727	8.34	8.57647	13.6768	11.5444	11.963	19.9051		10.037	22.4167	12.3576	9.54331	6.31496	9.48148	10.9444	6.36283	18.7009
329.998	18.7739	19.0642	12.287	11.8774	16.2589	16.9426	13.6207	32.1864	14.927	14.8962	19.6	22.8039	30.5124	16.9573	17.125	16.5796	10.25	13.0741	11.7879	9.81132		13.7325	12.7789	8.89844	21.6269	16.4953	23.5156	30.6267	12.1364	19.9939	9.66087	16.1327	9.88889	8.15517	9.55814	11.03	12.1429	12.7597	20.7518		12.5268	21.8602	11.8759	9.60584	5.78512	11.0654	10.7037	6.1017	16.8843
337.998	17.1111	18.4124	12.9583	14.0857	16.7568	15.1368	13.6384	26.7246	18.0413	14.3654	23.3091	23.4655	33.6311	17.1102	16.3182	19.0616	10.7542	13.0507	14.8571	10.8627		14.1923	12.2486	8.19231	28.6074	22.7222	23.8926	30.2603	11.9279	25.8261	9.83051	14.0439	9.96842	7.94355	8.14583	13.4149	11.5482	13.6867	18.0143		13.4828	21.5706	12.7681	8.58823	5.92562	9.79245	10.3932	5.93388	17.8056
345.997	15.4508	16.1607	14.5812	12.0991	15.3217	17.1624	13.2697	24.9007	15.129	14.8077	23.252	22.4054	42.7019	18.5085	14.303	18.9933	10.5271	17.7769	11.3636	10.9084		22	13.1543	7.39063	26.0889	20.3981	26.1129	30.911	12.2778	42.7941	10	12.7724	12.1782	8.29134	7.87879	13.3895	11.7758	13	16.4082		9.58678	20.8721	10.902	8.66418	6.13492	10.4327	9.8374	5.78261	20.4032
353.997	15.064	16.3148	11.8273	13.2642	16.3362	17.9167	12.7829	23.406	14.2794	12.8137	20.9905	19.1667	43.8431	19.4324	17.7344	18.8493	9.14634	19.299	12.038	11.8504		22.9074	13.2043	7.69697	27.4478	23.693	23.3462	32.1986	12.087	41.0092	10.402	11.72	12.17	8.07813	7.625	15.2899	11.3415	11.6667	16.6345		9.17518	19.4518	11.4795	9.43443	5.90323	8.69444	9.07692	5.80672	17.3111
361.997	14.184	15.0485	10.6857	11.9533	11.9583	12.1587	13.4181	22.4795	16.3543	12.04	20.7826	17.6753	51.6324	17.3243	17.5362	16.9231	9.79646	19.5204	12.4091	11.6833		21.7759	15.0323	8.09489	32.6154	24.2437	21.2846	34.0211	11.5593	37.2673	10.3585	13.2377	9.89815	7.825	7.91837	11.5306	11.6607	11.7688	16.9865		9.67391	19.3757	10.8089	9.29105	6.17969	9.78431	9.9127	5.79508	15.6178
369.997	15.1057	13.7981	11.0164	13.7054	14.0254	15.918	13.4048	17.0411	14.4297	12.8558	20.1296	16.3929	35.4314	13.693	15.3824	19.2388	11.0783	15.5625	11.8525	11.7473		21.4478	16.3316	7.71739	28.8296	23.3793	21.1349	32.8239	12.1271	35.8533	9.81897	13.4344	10.1961	7.65517	7.82222	10.3929	11.1302	11.3655	15.5379		8.70423	21.1782	10.7925	8.97656	5.61111	11.0778	10.8504	5.78689	12
377.997	15.3852	14.8812	14.1475	13.8131	12.7949	13.7295	14.2143	16.9857	14.8797	12.6058	21.8598	11.8539	42.79	14.9043	14.0278	21.6412	9.80153	17.4487	9.82432	11.6629		22.7045	17.4681	8.02273	25.5074	20.7398	20.9291	31.7034	11.3571	38.9759	9.6378	13.1043	9.81731	8.0087	7.49462	9.20175	10.9141	12.0076	16.2042		9.48571	21.903	13.0548	8.08527	6.13492	7.81132	10.0924	5.03252	11.625
385.996	16.4425	18.2466	14.0374	13.0545	14.9829	15.8909	14.7966	20.6587	25.3103	12.4592	16.1064	13.1923	48.2927	21.5192	13.9077	18.0949	9.81818	16.24	9.56627	11.4915		19.5412	23.5691	9	26.664	17.4074	21.8934	35.4172	11.3868	30.7292	10.6772	11.056	9.39474	8.00769	8.21359	10.1333	11.1975	12.2595	15.7973		8.88406	22.9515	15.1081	8.83077	6.14394	8.91089	10.359	5.4661	12.2416
393.996	15.9664	19.5938	15.3333	12.8981	12.8814	14.6083	13.7056	21.5038	21.6991	12.9495	15.0965	13.8718	29.4957	20.4505	13.481	17.1008	10.5714	14.9744	11.9524	10.098		15.4211	23.7674	8.49624	30.8615	14.2154	22.488	35	11.2381	26.2843	9.912	10.8235	9.70408	8.392	7.03191	9.04098	10.3636	11.6313	16.0857		8.72794	23.8012	14.5541	8.13281	5.648	7.59091	10.9099	4.736	10.9819
401.996	17	18.1447	16.16	11.0431	13.7167	13.9746	12.2743	15.9103	16.7462	11.5047	14.1066	11.0345	25.968	19.084	11.1294	16.1793	10.1488	11.5227	10.0851	9.52427		13.1515	20.9318	7.82031	37.3659	12.6838	21.6393	34.7895	10.3962	20.2679	9.46281	10.5462	8.86667	8.23469	7.48387	8.57724	10.2893	11.6226	16.5912		9.71212	20.7134	13.7351	8.12598	6.06015	7.5431	10.75	5.80328	10.2235
409.996	17.8293	18.28	21.4688	10.5478	14.4474	12.3008	13.1387	18.8074	17.1949	11.9266	16.6545	13.7042	26.272	20.8037	11.2874	15.0411	10.5	12.9167	11.051	11.0833		13.28	16.3631	8.33077	28.5299	11.6306	22.888	30.0473	10.0686	18.0763	9.45455	10.5966	8.41573	7.47664	7.54545	7.83077	10.4383	10.3544	17.1722		9.62121	19.4024	11.7533	8.08661	5.59701	7.51261	10.5625	4.96032	10.7616
417.996	17.0593	15.9796	14.4783	11.178	14.0672	11.5167	13.4561	23.3306	14.05	13.9175	14.6271	13.1781	28.4683	23.0455	10.1882	15.2365	9.5641	15.1711	10.4091	12.875		13.9286	15.4731	8.03759	28.471	10.4917	23.3254	31.1447	9.61539	15.8362	9.86207	10.8385	9.03125	7.96429	7.44762	7.87903	10.5688	10.4364	15.5942		10.3281	20.8589	12.6118	8.17293	5.78947	8.59829	10.8966	5.00794	10.8788
425.995	18.7179	18.5238	12.9314	11.7328	19.3486	12.2923	13.0391	22.5971	14.8731	14.914	14.3923	14.6282	32.0598	28.2887	12.5556	16.1088	9.23276	13.8333	10.7253	15.4615		14.9038	15.9862	9.24615	30.5615	10.5758	24.8115	30.2533	11.287	14.9914	8.86239	12.5255	8.74	8.91379	8.88393	9.6281	12.9515	12.3459	15.4928		13.3607	25.0595	13.8483	10.2313	7.02256	9.28696	13.8276	5.30328	12.3082
433.995	20.7107	19.6607	13.7961	14.2328	26.2115	18.8522	15.1517	28.7328	22.6446	21.6667	17.8095	17.1084	46.1966	33.8351	17.9444	17.2403	10.5932	14.686	10.2653	14.6386		18.604	22.1497	13.5234	29.8779	15.4453	33.592	39.9272	19.1698	20.5943	14.1565	18.3719	12.8061	13.3085	13.6075	12.6555	19.9632	17.9816	19.7361		14.425	34.9576	17.7025	18.3101	10.1618	10.7218	19.1783	6.60317	20.2628
441.995	24.7568	26.8462	17.5618	21.3621	28.7544	22.5714	17.7486	33.1773	35.4923	24.1087	27.5615	23.3	46.0625	33.8034	31.0538	20.6258	12.181	20.766	14.5644	19.0857		24.1667	34.6111	20.3333	41.5659	24.2917	54.0164	58.1731	31.4327	34.5093	16.5882	26.2174	18	23.6494	21.3143	18.4677	32.7987	28.4487	28.2708		16.9339	57.2733	24.8937	30.6306	14.7254	14.4425	25.8247	8.6124	30.4188
455.892	38.7881	44.0366	31.8957	36.3918	43.968	35.7941	29.2416	69.2895	62.6786	46.9231	55.1064	50.37	53.8974	70.1462	42.8105	32.5034	19.3913	33.3981	25.1553	25.9706		40.8532	33.4275	33.8525	78.9344	46.8167	78.7521	97.0075	65.2095	68.7611	26.7	56.9167	37.1379	36.2841	30.7156	29.321	52.6438	48.2781	52.5294		15.6762	88.9012	38.6744	50.5	18.3511	17.5794	44.3402	15.0081	47.8425
463.883	42.6443	47.3256	36.8396	41.4043	44.8898	39.0942	33.6603	80.0743	69.7862	52.3663	62.3986	47.5833	49.864	72.4198	39.8556	37.2643	19.6573	36.23	24.0426	23.1389		42.77	46.4436	36.2542	97.2373	31.0991	88.7619	105.256	69.5474	78.7	25.4	53.5656	33.9457	42.2576	28.4301	36.4579	57.049	49.0915	62.2205		17.8108	86.3899	37.6269	48.704	19.542	19.0495	49.5526	14.8281	52
471.882	44.3526	52.044	43.4722	34.7273	52.4444	38.9058	36.1849	78.514	62.7862	45.8558	61.0922	45.2111	63.1709	71.4667	37.4021	32.8947	21.8643	36.3723	25.5728	29.5769		43.9903	31.9147	37.2222	98.1429	35.0566	92.6557	161	70.6353	74.9672	23.7429	54.1441	37.8646	38.9146	26.7471	36.4561	57.4786	52.1921	61.0561		20.877	90.5617	39.35	47.0231	18.209	18.2843	46.8974	15.845	54.7124
479.882	45.3269	53.1786	44.4906	37.5125	46.8707	46.806	40.0753	79.2712	64.3357	43.1782	59.8881	40.6786	50.3307	76.1825	37.8515	32.391	15.5537	37.69	24.3366	33.8438		45.2547	32.5725	36.2126	103.065	36.0189	95.4657	167.182	79.172	75.5575	23.4351	53.6639	36.8673	34.8983	26.4717	36.7345	44.7872	52.7103	74.8507		23.4545	101.584	44.3419	49.5827	16.6744	16.5943	38.6016	15.2692	55.7171
487.882	41.7	50.7561	44.9459	39.2727	46.6116	46.0866	42.4041	79.9611	61.5252	40.7158	59.5298	37.7126	51.0593	72.8417	37.0297	38.1397	13.215	35.6535	21.3649	29.2593		45.0392	52.9855	36.52	97.9717	52.2119	92.1119	172.662	75.9011	79.0168	19.2698	51.027	35.3333	32.1373	27.8131	35.7778	38.0069	50.0897	79.1857		23.3846	88.8519	40.7417	48.904	15.8214	15.1828	35.803	14.3256	52.2038
495.882	42.255	53.0897	44.0973	27.7797	47.1017	44.748	43	76.7742	61.7714	37.9703	58.4207	34.3736	48.6917	80.1885	33.9478	36.7956	12.3909	36.3061	23.7024	34.1923		45.0187	54.2042	37.5149	109.774	47.1818	93.1029	163.393	66.6915	81.5917	19.5785	47.8957	33.7444	31.9238	24.4356	34.4615	46.5338	42.662	78.1074		24.0522	44.5593	38.6063	49.9055	17.3889	15.4396	34.4046	13.3923	48.8424
503.881	39.3007	50.6849	41.581	38.5072	49.4492	41.6613	42.3147	72	58.7299	38.875	55.1242	33.859	59.3333	69.8537	36.2342	38.7852	11.6338	35.5816	24.6585	33.0294		42.9151	61.8519	36.4167	100.218	41.4196	89.0145	149.884	66.7423	76.936	20.2791	44.5489	33.6321	30.8214	23.4144	32.7302	41.5724	48.7132	77.4207		23.8271	38.9036	37.1605	47.7959	15.766	15.9444	29.8509	13.9237	46.0301
511.881	42.0897	48.6986	39.0893	41	46.3833	41.9621	40.0916	68.4492	53.2014	37.2824	54.8278	31.7381	68.1704	67.8361	34.514	39.048	25.65	35.3684	22.1579	36.3429		40.8962	74.2771	33.7634	104.667	42.6742	87.2071	146.369	77.1031	70.4231	16.6355	44.5606	32.7615	27.9381	22.8241	32.976	40.8742	43.744	76.8414		24.6324	39.0085	35.5	44.7286	14.6418	14.7113	27.6535	12.7165	46.2795
519.881	38.25	45.9877	39.3361	31.913	47.3415	43.0073	33.9104	61.7105	52.403	32.0633	53.3529	26.9643	71.0746	67.0813	31.6154	37.2879	25.5484	32	20.8395	34.1389		38.3571	71.8896	33.7969	105.896	44.7244	82.0584	141.013	74.866	70.9916	17.7913	44.2	30.8302	27.0374	21.0377	31.9474	42.0556	44.1986	73.0748		22.637	33.1579	33.3675	45.3537	13.2154	18.8175	29.3131	12.3481	44.6384
527.881	35.1623	42.1613	38.3675	28.6471	45.5043	42.4186	31.8768	58.9144	53.0296	29.4286	45.1921	28.7727	67.8828	65.3443	29.2162	39.1379	24.7191	30.0316	19.1011	34.6563		35.3148	70.4133	32.8939	95.7422	43.9008	77.9929	128.372	69.6804	69.9675	17.0179	39.3235	27.9029	25.0256	21.68	33.146	42.9068	40.5076	70.9863		23.3383	96.0217	35.725	44.6639	12.4531	16.5214	29.9211	11.1032	41.4793
535.88	34.9156	44.2254	36.8983	41.561	43.2931	37.8421	36.3103	55.3316	46.292	30.1928	45.5467	27.978	76.1852	69.5702	28.5514	37.619	20.7843	27	21.0854	32.2941		37.5321	63.362	30.5746	88.5496	46.0259	79.5725	124.197	55.7885	62.848	16.0654	37.8485	26.6346	19.8193	18.9524	32.3866	41.2138	40.7329	66.5931		23.0828	130.34	33.8519	41.8095	12.1221	14.2818	26.958	10.881	37.3697
543.88	34.2119	39.1039	35.819	44.6235	40.6491	37.832	33.6978	51.4709	49.6449	26.7294	44.1987	29.6348	74.7985	69.9492	25.8018	35.6496	20.1346	26.8381	20.1538	33.9103		38.5	61.0118	31.9701	87.432	42.4609	77.3022	119.083	58.5149	59.2459	17.5077	38.1371	24.9905	20.45	18.4096	31.9355	39.7261	40.4354	68.3767		23.0709	130.349	33.7378	38.7385	12.1154	16.5268	30.4118	10.6855	40.0833
551.88	33.3654	37.411	33.2913	35.6988	40.5217	39.6612	34.8478	46.7487	46.1479	24.7423	41.141	27.0811	70.4724	68.5385	25.3426	36.0157	22.2212	26.7706	18.3011	32.0778		38.434	59.4152	29.6667	88.4219	43.6891	69.8102	114.441	55.5149	57.0308	18.3214	37.7699	24.7387	20.6267	17.4578	31.1968	36.6364	43.6115	63.0927		22.9379	126.477	25.9451	37.8583	11.8636	16.6505	27.6767	10.4766	37.2143
559.88	31.7677	32.6349	28.5517	34.0247	41.9652	38.4436	35.9206	44.2526	48.8913	20.625	39.0743	26.0917	67.9844	76.693	24.3137	35	22.0777	24.4118	17.427	31.8442		36.7818	56.2197	29.8462	88.1138	44.7273	67.3143	107.318	48.3235	53.126	17.8984	29.5727	24.0948	19.5278	17.3418	29.4127	36.9529	35.4786	63.987		20.3724	123.097	32.0915	33.0483	10.8074	14	27.352	9.23333	36.7102
567.879	31.4737	34.0758	29.8899	30.5857	40.2389	34.1953	35.5725	43.1465	45.625	20.8791	37.5944	26.9109	74.808	73.6355	27.3958	34.3459	21.86	24.5333	18.2772	31.8421		33.4414	55.9	28.2403	94.3525	44.4034	61.1799	101.954	49.2667	54.9535	17.3835	27.754	22.5619	22.2895	16.6531	28.3651	36.2963	36.4539	66.4384		20.4143	123.788	29	32.3504	10.5036	17.6154	25.9524	9.71538	33.4012
575.879	32.9091	29.803	24.8957	29.5195	41.4741	34.9055	34.9015	44.7634	44.8071	19.8132	40.6689	25.1474	72.952	68.6552	25.7614	34.2429	21.8317	23.6224	18.1068	31.9231		31.1122	53.0819	29.5	73.155	44.582	62.0414	98.4967	48.4135	51.3802	16.528	27.0684	22.8598	19.988	16.3535	27.8077	36.061	36.3825	63.8986		21.5775	120	29.2638	31.4671	10.6136	16.9907	22.6075	10.4809	35.8187
583.879	32.053	30.537	24.4872	27.527	43.0354	32.1231	29.5846	40.4703	41.4286	19.4186	37.62	24.5699	69.0388	65.7043	26.3232	33.8696	22.3173	22.4314	15.9722	29.027		30.9298	50.5	26.5891	55.6136	36.2016	54.9014	91.2467	49.63	47.9244	17.5746	26.3588	21.7117	20.3805	15.9485	26.0152	33.2832	40.7083	58.8766		18.9504	122.035	24.8061	32.9536	10.0292	14.7424	22.5351	9.60317	31.9298
591.879	29.947	28.5238	24.2713	22.9107	39.6283	30.1527	26.1447	40.082	40.8897	17.0361	37.7075	23.7188	69.5433	68.886	24.0105	32.4295	21.4667	21.1413	16.1293	24.5676		26.3519	48.1379	26.6277	52.7481	37.1167	50.2639	86.8993	47.9505	48.8087	16	23.4298	22.2182	18.8387	13.975	24.5214	31.7184	36.7681	57.1776		18.0069	107.884	22.7305	32.3624	10.2	14.8803	24.4083	10.0492	32.7746
599.878	28.1382	24.3208	25.2479	19	39.1983	29.3361	26.7785	37.8571	37.9507	18.0889	38.0779	23.8462	66.8672	64.9196	23.6931	34.0763	20.0588	20.2211	15.7353	25.5263		24.2252	45.5714	26.4436	66.584	30.384	48.0479	81.4476	42.0476	47.3388	16.3259	23.1901	19.7807	17.3118	12.7073	25.7385	28.948	31.8511	56.0197		16.8099	108.052	22.5333	29.4483	10.1481	14.1571	23.1652	10.1032	30.2733
607.879	27.8	22.8621	26.5888	26.5238	36.6696	29.9213	25.7333	35.7592	37.0355	16.5921	38.4837	22.5263	70.1508	63.6182	20.8646	34.3083	21.3839	18.13	17.2286	25.0341		25.5913	43.4571	25.0308	66.8864	32.8504	43.9527	77.3496	41.9709	49.2881	16.5852	21.7115	19.6071	17.0323	12.45	21.3287	26.8693	28.7778	51.12		16.4085	100.526	20.5521	28.7616	9.66429	12.1846	23.4052	10.3955	32.1964
615.878	26.7226	20.902	26.7143	24.1087	33.561	24.5846	24.5473	32.3505	35.3469	15.4375	35.3526	22.7938	62.8425	63.0917	21.4141	30.1418	18.6939	18.33	15.4731	21.8537		23.9737	40.1163	23.9466	59.1692	32.4576	42.1824	73.5066	41.0094	43.5294	15.3497	22.3125	19.3482	15.3478	12.4	19.4497	26.4277	35.6116	46.4324		14.8309	93.8739	19.0298	27.7847	9.13534	14.7679	18.4569	9.06202	31.3841
623.878	26.1242	21.0984	23.8113	22.7164	32.5328	24.5263	23.1172	32.5024	32.5705	16.1613	36.9484	20.4886	56.952	60.887	19.5463	29.8788	19.191	17.5588	14.64	25.2632		22.7054	38.1445	25.6172	58.2891	29.0593	38.8243	67.966	37.9902	43.2742	15.9315	20.5872	18.2881	14.8471	12.2857	19.7114	24.0414	36.6132	44.2468		15.8593	96.6111	18.2321	26.4351	8.72794	13.5412	17.819	8.9187	33.0244
631.878	26.8367	17.2157	25.1171	21.5593	30.4298	23.1278	23.5034	30.575	31.5	16.2824	34.9673	18.5	57	57.3853	19.0187	28.4836	18.0108	16.8835	14.5732	24.8529		21.5	36.869	22.448	56.3636	26.7983	39.6483	64.8207	40.0377	39.5259	15.4966	19.6058	16.7521	16.6909	11.4684	19.2621	24.3908	32.0169	43.5779		14.4662	96.5528	15.2716	24.5448	7.65672	13.7881	17.0684	9.56693	32.7679
639.878	25.8767	18.2381	24.66	17.7222	30.5118	22.4519	22.5652	30.2579	32.2781	15.141	34.0828	18.4902	63.2154	54.9364	18.9352	26.9203	17.8	15.6796	13.6463	22.875		21.5596	36.5848	21.9695	58.3689	27.2459	38.1361	64.2568	38.7642	35.8167	14.3261	17.7204	16.2455	14.9674	13.4521	18.9493	23.2825	32.0826	41.9103		13.9103	83.5254	16.3728	24.5762	7.79104	14.5657	17.1356	8.76	31.4512
647.877	23.483	16.5313	22.54	18.625	28	22.6642	21.7895	30.2827	30.6207	15.5889	31.3766	16.9878	58.9699	47.2679	15.8476	26.1915	17.0476	16.5248	13.15	23.4314		18.283	32.3631	22.0519	61.8583	28.4661	34.4931	59.726	37.495	33.8682	14.6338	16.7944	15.3929	15.3133	11.6538	19.2555	20.5314	31.7578	41.3092		14.2042	85.5085	15.2278	23.3311	7.14286	14.1383	14.243	9.65574	32.6848
655.877	23.0403	15.9512	22.7339	16.2636	27.8943	21.3986	23	28.5211	29.6159	14.764	32.6688	18.0233	59.1926	45.9159	16.75	26.4135	17.5955	15.899	12.1809	20.6569		18.4476	32.9767	21.5547	62.6094	23.9328	33.9521	59.6479	36.7549	35	13.438	17.7522	15.1239	15.4842	11.4875	17.3835	19.1012	30.1773	36.7677		13.6667	89.7083	13.2875	21.6759	7.24812	14.0762	13.7436	9.63492	32.7963
663.877	24.1724	17.4487	22.7059	14.9444	27.9444	22.0902	23.8333	26.5078	28.8609	14.8925	30.1859	15.5949	57.5766	45.0259	17.2804	27.0866	17.2708	15.8878	13.6941	20.3084		17.4245	33.8571	19.6894	54.2778	22.5827	32.8288	58.7379	33.9307	32.0698	13.1594	13.8082	14.9741	15.4824	12.5488	16.6159	20.1228	28.7037	35.529		13.3121	88.8796	13.3671	19.2649	7.20741	12.9709	13.569	8.9375	34.061
671.876	20.7867	16.8193	20.9038	17.5556	26.4286	21.907	21.3333	26.0374	26.669	13.1771	26.7762	14.5579	57.0073	38.3271	16.7451	24.2519	16.0938	14.7327	12.3649	21.2752		17.7207	32.0643	20.3788	57.3561	25.0741	32.1824	54.2746	31.4804	30.458	13.0507	14.1739	14.0169	17.8171	13.3646	17.0205	20.5739	27.4928	33.2987		12.911	87.9915	12.6933	17.8	7.66901	12.6607	12.6522	10.2164	32.5915
679.876	21.2436	15.9634	19.5417	20.0909	27.3701	21.3769	19.8521	24.335	27.3239	13.375	25.3618	15.1087	57.187	37.4071	15.2075	23.5912	15.8587	13.2449	12.5595	19.6383		17.4404	31.6788	17.8	55.9197	22.0476	29.3311	51.8	29.6296	29.7154	11.971	14.3735	13.1818	15.2469	11.6184	18.1029	21.24	27.1835	34.329		13.5423	81.4087	11.9444	16.3427	7.41135	10.9916	12.7647	8.89923	34.8902
687.876	20.6968	16.7093	20.5	21.3864	27.5039	19.8594	18.1825	22.799	26.0486	12.9518	23.2453	14.3301	62.6541	36.6983	14.287	21.6838	15.0515	14.6832	12.1463	19.8608		17.1415	32.9146	18.0763	56.7231	21.0963	28.4295	49.1644	29.0784	28.2891	11.9433	13.4947	14.1944	12.0317	11.1129	19.7308	23.2622	28.6216	31.8954		13.25	79.5431	11.7222	15.8562	6.96377	12.5859	11.036	9.12214	37.006
695.876	18.6688	13.3535	20.633	20.7679	23.6186	18.9762	19.5639	22.1786	24.7676	13.2025	23.9811	14.4737	59.2595	31.9196	12.982	22.007	15.0989	14.6733	11.1556	16.931		16.7909	31.411	18.8496	50.0308	20.8062	29.2368	49.1467	28.5888	27.5789	11.6364	13.7043	13.3684	13.1447	12.5	18.5227	22.0536	23.9565	29.8		12.7808	76.5	11.75	13.9353	7.3	12.3443	12.0574	9.56391	34.7278
703.876	19.2244	13.75	18.3235	21.4783	24.3363	18	19.4706	20.8378	25.8707	11.8889	24.4259	14.6778	57.1756	29.4685	13.5	21.8244	14.3587	15.9118	11.5269	18.9767		16.4464	29.5389	16.7131	49.7377	18.9316	27.7568	45.4868	28.713	27.3235	10.6901	12.04	11.9091	12.519	11.6528	20.0078	21.3905	24.4453	29.2323		13.2365	74.5172	11.2515	13.7591	6.87943	13.3056	11.4922	8.8626	34.1747
[truncated: 17 more rows]
[truncated: 141 more columns]

## Sheet: Figure 3A 1_1
0	16.0667	14.7524	18.1968	28.5981	26.3846	15.0522	18.359	16.0417	40.0174	28.1392	28.5213	18.9302	21.0283	13.5564	13.9683	21.4587	27.0781		31.7059	26.4077	24.8506	28.6187	31.1667	18.6818	19.5673	20.2184	27.1413	20.4673	15.6899		24.9573	11.2463	25.8148	35.5104	26.1167	17.6168	15.3077	22.4295	21.4037	35.3832	24.35					30.4453	14.9391	15.934	40.918
[truncated: 113 more rows]
[truncated: 105 more columns]

[truncated: 44 more sheets: Figure 3A 1_5, Figure 3A 1_10, Figure 3A 1_100, Figure 3D 1_1_1, Figure 3D 5_5_5, Figure 3D 10_10_10, Figure 4A 1h 1x, Figure 4A 6h 2x, Figure 4C IFNab1_IFNg, Figure 4C IFNg_IFNab1, Figire 5A 6h 2x pulses, Figure 5A ActD 2h pre-treatment, Figure 5A ActD post-wash, Figure 1C AUC, Figure 1C peak amp, Figure 1C time to peak, Figure 2B max 1st peak, Figure 2B max 2nd peak, Figure 2B correl. peaks 1-100, Figure 2B correl. peaks 5-100 …]
